# Supplementary material for: Direct cysteine sulfenylation drives activation of the Src kinase
Source: Nat Commun. 2018 Oct 30;9:4522. doi: 10.1038/s41467-018-06790-1 (PMC6207713; doi:10.1038/s41467-018-06790-1)
Supplement: Supplementary file 4 — Supplementary Data 1 [file 41467_2018_6790_MOESM4_ESM.xlsx]

## Sheet: Dataset 1A
Accession	Description: 0 mM H2O2, 0 mM added DTT	Score	Coverage	# Proteins	# Unique Peptides	# Peptides	# PSMs	# AAs	MW [kDa]	calc. pI
P12931	Proto-oncogene tyrosine-protein kinase Src OS=Homo sapiens GN=SRC PE=1 SV=3 - [SRC_HUMAN]	1043.1	69.4	19	34	34	261	536	59.797	7.41553
		Sequence	# PSMs	# Proteins	# Protein Groups	Protein Group Accessions	Modifications	ΔCn	q-Value	PEP	XCorr	Charge	MH+ [Da]	ΔM [Da]	RT [min]	# Missed Cleavages
		LPQLVDMAAQIASGMAYVER	32	2	1	P12931		0	0	2.689e-09	6.75086	2	2165.4	1.15301	75.9825	0
		AGPLAGGVTTFVALYDYESR	39	2	1	P12931		0	0	2.991e-07	6.38839	2	2088.13	0.544574	68.6919	0
		LVQLYAVVSEEPIYIVTEYMSK	15	2	1	P12931		0	0	0.001024	6.31387	3	2576.03	0.562953	80.2777	0
		LGQGCFGEVWMGTWNGTTR	12	2	1	P12931	C5(Carbamidomethyl)	0	0	0.009327	5.74931	2	2156.84	-0.062166	61.7138	0
		YLRLPQLVDMAAQIASGMAYVER	2	2	1	P12931		0	0	3.887e-05	5.4177	3	2596.4	0.354244	80.1177	1
		SLEPAENVHGAGGGAFPASQTPSKPASADGHR	4	2	1	P12931		0	0	5.007e-06	5.39324	3	3101.27	0.261963	43.5474	0
		SDVWSFGILLTELTTK	21	2	1	P12931		0	0	0.03832	4.92881	2	1810.35	0.191296	79.1031	0
		LFGGFNSSDTVTSPQR	28	2	1	P12931		0	0	4.876e-06	4.82921	2	1714.02	0.600323	49.5389	0
		GPSAAFAPAAAEPKLFGGFNSSDTVTSPQR	1	2	1	P12931		0	0	0.03203	4.75732	3	2979.77	0.434178	58.5692	1
		TQFNSLQQLVAYYSK	20	2	1	P12931		0	0	2.45e-05	4.73006	3	1790.63	0.239099	67.1595	0
		TLKPGTMSPEAFLQEAQVMK	9	2	1	P12931		0	0	0.02488	4.60308	3	2207.52	0.466927	62.3159	0
		GAYCLSVSDFDNAK	10	2	1	P12931	C4(Carbamidomethyl)	0	0	0.005649	4.396	3	1547.39	0.236169	52.1663	0
		ESETTKGAYCLSVSDFDNAK	1	2	1	P12931	C10(Carbamidomethyl)	0	0	0.00542	4.15018	3	2222.76	0.257293	50.7996	1
		KLDSGGFYITSR	4	2	1	P12931		0	0	0.0035	4.01938	2	1344.09	0.199327	46.9589	1
		LDSGGFYITSR	6	2	1	P12931		0	0	0.03149	3.89205	2	1216.05	0.225976	49.1759	0
		VAIKTLKPGTMSPEAFLQEAQVMK	1	2	1	P12931		0	0	0.001293	3.80253	3	2618.66	0.416884	61.2339	1
		GPSAAFAPAAAEPK	8	2	1	P12931		0	0	0.01603	3.70407	2	1285.93	0.637284	42.5666	0
		LIEDNEYTAR	2	10	1	P12931		0	0	0.00947	3.60945	2	1224.02	0.215548	41.212	0
		FPIKWTAPEAALYGR	3	7	1	P12931		0	0	2.652e-06	3.58499	2	1719.13	-0.39689	58.4082	1
		TLKPGTMSPEAFLQEAQVMKK	2	2	1	P12931		0	0	0.003889	3.47657	3	2335.25	0.344525	58.9333	1
		AANILVGENLVCK	6	4	1	P12931	C12(Carbamidomethyl)	0	0	0.002497	3.39745	3	1401.43	0.225646	51.2952	0
		MPCPPECPESLHDLMCQCWRK	2	2	1	P12931	C3(Carbamidomethyl); C7(Carbamidomethyl); C16(Carbamidomethyl); C18(Dimedone)	0	0	0.02223	3.3824	3	2812.9	0.23916	58.5235	1
		FTIKSDVWSFGILLTELTTK	3	2	1	P12931		0	0	0.01429	3.33041	3	2298.93	-0.110405	78.9535	1
		LTTVcPTSKPQTQGLAK	1	2	1	P12931	C5(Carbamidomethyl)	0	0	0.01521	3.26253	2	1831.29	0.656619	40.1768	0
		MPCPPECPESLHDLMCQCWR	1	2	1	P12931	C3(Carbamidomethyl); C7(Carbamidomethyl)	0	0.003	0.1803	3.22188	3	2489.22	0.0718327	60.5758	0
		GSLLDFLKGETGK	2	2	1	P12931		0	0	0.01758	3.13374	2	1364.6	-0.0706539	60.7028	1
		WTAPEAALYGR	4	7	1	P12931		0	0	0.01974	3.09224	2	1235.05	0.213592	50.0997	0
		AANILVGENLVCK	2	4	1	P12931	C12(Trioxidation)	0	0	0.0009403	3.03662	2	1392.07	0.174103	52.8612	0
		GRVPYPGMVNR	4	4	1	P12931		0	0	0.05483	3.01794	3	1246.48	0.276095	41.5303	1
		LTTVCPTSKPQTQGLAK	1	2	1	P12931	C5(Trioxidation)	0	0	0.03105	3.00034	2	1821.28	0.167631	43.5676	0
		LLLNAENPR	2	2	1	P12931		0	0	0.06829	2.79558	2	1039.33	-0.128907	42.6836	0
		AGPLAGGVTTFVALYDYESRTETDLSFK	1	2	1	P12931		0	0	0.005043	2.58045	3	3008.1	-0.128062	72.2018	1
		HADGLCHR	3	2	1	P12931	C6(Carbamidomethyl)	0	0	0.04029	2.33582	2	966.099	0.331132	33.6602	0
		HADGLCHR	2	2	1	P12931	C6(Trioxidation)	0	0	0.05685	2.31274	2	956.894	0.246959	33.2622	0
		VPYPGMVNR	2	4	1	P12931		0	0	0.1157	2.02463	2	1032.86	0.165336	43.2169	0
		TETDLSFKK	1	2	1	P12931		0	0	0.08434	1.62289	1	1068.49	-0.0651459	40.0533	1
		VADFGLAR	4	13	1	P12931		0	0	0.1166	1.18511	2	848.798	0.167883	88.2344	0

## Sheet: Dataset 1B
Accession	Description: 0.5 mM H2O2, 0 mM added DTT	Score	Coverage	# Proteins	# Unique Peptides	# Peptides	# PSMs	# AAs	MW [kDa]	calc. pI
P12931	Proto-oncogene tyrosine-protein kinase Src OS=Homo sapiens GN=SRC PE=1 SV=3 - [SRC_HUMAN]	881.685	67.16	18	32	32	238	536	59.797	7.41553
		Sequence	# PSMs	# Proteins	# Protein Groups	Protein Group Accessions	Modifications	ΔCn	q-Value	PEP	XCorr	Charge	MH+ [Da]	ΔM [Da]	RT [min]	# Missed Cleavages
		RSLEPAENVHGAGGGAFPASQTPSKPASADGHR	2	2	1	P12931		0	0	3.21203e-10	7.17687	3	3257.71	0.375291	42.6403	1
		LPQLVDMAAQIASGMAYVER	29	2	1	P12931		0	0	6.231e-08	6.72335	2	2163.93	0.418166	76.4168	0
		AGPLAGGVTTFVALYDYESR	30	2	1	P12931		0	0	4.643e-06	6.2273	2	2087.38	0.16805	69.634	0
		SLEPAENVHGAGGGAFPASQTPSKPASADGHR	6	2	1	P12931		0	0	5.269e-06	6.05722	3	3101.42	0.312166	44.1012	0
		LVQLYAVVSEEPIYIVTEYMSK	6	2	1	P12931		0	0	4.96e-06	6.0079	3	2576.95	0.869223	79.011	0
		LGQGCFGEVWMGTWNGTTR	13	2	1	P12931	C5(Carbamidomethyl)	0	0	1.119e-05	5.58861	2	2158.24	0.635914	62.6736	0
		YLRLPQLVDMAAQIASGMAYVER	2	2	1	P12931		0	0	0.0001723	5.46096	3	2596.75	0.471156	81.2212	1
		SDVWSFGILLTELTTK	10	2	1	P12931		0	0	0.00184	4.97308	2	1811.16	0.600703	79.0016	0
		LFGGFNSSDTVTSPQR	19	2	1	P12931		0	0	9.085e-06	4.97084	2	1713.46	0.316892	50.9938	0
		TLKPGTMSPEAFLQEAQVMK	12	2	1	P12931		0	0	0.0007699	4.92391	3	2207.61	0.495212	63.5842	0
		FPIKWTAPEAALYGR	4	7	1	P12931		0	0	0.000412	4.79013	3	1721.33	0.470625	59.4362	1
		TQFNSLQQLVAYYSK	17	2	1	P12931		0	0	4.996e-05	4.64488	3	1790.93	0.339859	67.7891	0
		GAYCLSVSDFDNAK	13	2	1	P12931	C4(Carbamidomethyl)	0	0	4.606e-05	4.62384	3	1547.69	0.336824	53.6372	0
		AANILVGENLVCKVADFGLAR	2	2	1	P12931	C12(Carbamidomethyl)	0	0	0.0001828	4.56887	2	2230.46	0.129864	68.3138	1
		LGQGCFGEVWMGTWNGTTR	3	2	1	P12931	C5(Dimedone)	0	0	0.003039	4.56222	2	2239.28	0.632857	71.0781	0
		TLKPGTMSPEAFLQEAQVMKK	2	2	1	P12931		0	0	3.287e-06	4.08983	3	2335.06	0.279161	59.882	1
		GAYCLSVSDFDNAK	1	2	1	P12931		0	0	0.001013	4.07778	2	1491.4	0.86713	57.3227	0
		LTTVCPTSKPQTQGLAKDAWEIPR	1	2	1	P12931	C5(Carbamidomethyl)	0	0	0.0002322	3.85887	3	2697.64	0.0786119	52.8508	1
		LDSGGFYITSR	4	2	1	P12931		0	0	0.0003455	3.852	2	1215.98	0.187859	50.0278	0
		GAYCLSVSDFDNAKGLNVK	2	2	1	P12931	C4(Carbamidomethyl)	0	0	0.0002443	3.64385	2	2059.52	0.761474	56.4527	1
		KLDSGGFYITSR	4	2	1	P12931		0	0	0.003736	3.61492	2	1343.62	-0.0373	48.4959	1
		GPSAAFAPAAAEPK	14	2	1	P12931		0	0	0.000167	3.5594	2	1285.96	0.652433	45.2103	0
		MPCPPECPESLHDLMCQCWRK	1	2	1	P12931	C3(Carbamidomethyl); C7(Carbamidomethyl); C16(Carbamidomethyl); C18(Dimedone)	0	0	0.002336	3.5153	3	2813.58	0.466373	59.2167	1
		AANILVGENLVCK	7	4	1	P12931	C12(Carbamidomethyl)	0	0	0.003301	3.46126	3	1401.28	0.175861	52.95	0
		GAYCLSVSDFDNAK	1	2	1	P12931	C4(Dimedone)	0	0	0.03196	3.26251	2	1626.82	-0.456718	52.7064	0
		GSLLDFLKGETGK	1	2	1	P12931		0	0	0.004507	3.10774	2	1365.16	0.209948	61.8516	1
		LTTVCPTSKPQTQGLAK	3	2	1	P12931	C5(Carbamidomethyl)	0	0	0.0291	3.07538	2	1831.37	0.693993	41.8014	0
		LTTVCPTSKPQTQGLAK	1	2	1	P12931	C5(Trioxidation)	0	0	0.0002151	3.02455	2	1821	0.0271722	43.6879	0
		WTAPEAALYGR	4	7	1	P12931		0	0	0.003682	2.98009	2	1235.05	0.213103	51.1967	0
		LLLNAENPR	4	2	1	P12931		0	0	0.02102	2.96816	2	1039.94	0.173204	45.4345	0
		VADFGLAR	4	13	1	P12931		0	0	0.04089	2.89061	2	848.496	0.0167028	47.5276	0
		AGPLAGGVTTFVALYDYESRTETDLSFK	2	2	1	P12931		0	0	0.0007871	2.7885	3	3009.76	0.423821	73.048	1
		GRVPYPGMVNR	2	4	1	P12931		0	0	0.04566	2.72821	3	1246.64	0.330015	42.7417	1
		AANILVGENLVCK	2	4	1	P12931	C12(Trioxidation)	0	0	0.001246	2.63806	2	1392.06	0.169216	53.65	0
		SDVWSFGILLTELTTKGR	2	2	1	P12931		0	0	0.05047	2.63533	3	2023.57	0.160014	75.6798	1
		HADGLcHR	5	2	1	P12931	C6(Carbamidomethyl)	0	0	0.03006	2.48975	2	965.838	0.200808	28.8409	0
		VPYPGMVNR	3	4	1	P12931		0	0	0.03828	2.08077	1	1032.47	-0.0565388	44.1602	0

## Sheet: Dataset 1C
Accession	Description: 100 mM H2O2, 0 mM added DTT	Score	Coverage	# Proteins	# Unique Peptides	# Peptides	# PSMs	# AAs	MW [kDa]	calc. pI
P12931	Proto-oncogene tyrosine-protein kinase Src OS=Homo sapiens GN=SRC PE=1 SV=3 - [SRC_HUMAN]	1059.48	67.54	21	32	32	278	536	59.797	7.41553
		Sequence	# PSMs	# Proteins	# Protein Groups	Protein Group Accessions	Modifications	ΔCn	q-Value	PEP	XCorr	Charge	MH+ [Da]	ΔM [Da]	RT [min]	# Missed Cleavages
		LVQLYAVVSEEPIYIVTEYMSK	7	2	1	P12931		0	0	5.053e-07	6.43237	3	2575.01	0.224188	80.3472	0
		LPQLVDMAAQIASGMAYVER	33	2	1	P12931		0	0	8.427e-08	6.2811	2	2164.05	0.480329	79.2314	0
		AGPLAGGVTTFVALYDYESR	41	2	1	P12931		0	0	2.004e-06	5.98491	2	2088.22	0.588174	69.1391	0
		LGQGCFGEVWMGTWNGTTR	18	2	1	P12931	C5(Carbamidomethyl)	0	0	3.397e-07	5.51472	2	2157.32	0.179158	64.7053	0
		GPSAAFAPAAAEPKLFGGFNSSDTVTSPQR	2	2	1	P12931		0	0	0.000237	5.4006	3	2982.54	1.35985	60.105	1
		YLRLPQLVDMAAQIASGMAYVER	2	2	1	P12931		0	0	2.273e-05	5.20736	3	2597.04	0.566017	82.5802	1
		SDVWSFGILLTELTTK	14	2	1	P12931		0	0	0.0001317	5.17624	2	1811.19	0.612062	80.5175	0
		LGQGCFGEVWMGTWNGTTR	5	2	1	P12931	C5(Trioxidation)	0	0	4.842e-06	5.16783	2	2148.47	0.273001	68.6972	0
		SLEPAENVHGAGGGAFPASQTPSKPASADGHR	3	2	1	P12931		0	0	0.0001124	5.08437	3	3102.03	0.515912	47.3407	0
		LFGGFNSSDTVTSPQR	27	2	1	P12931		0	0	5.76e-06	5.00887	2	1713.93	0.554825	52.2659	0
		AANILVGENLVCKVADFGLAR	4	2	1	P12931	C12(Trioxidation)	0	0	0.002982	4.96628	2	2221.8	0.318719	62.9799	1
		TQFNSLQQLVAYYSK	23	2	1	P12931		0	0	1.723e-05	4.75832	3	1791.68	0.588918	67.3194	0
		RSLEPAENVHGAGGGAFPASQTPSKPASADGHR	1	2	1	P12931		0	0	0.004064	4.43232	3	3258.25	0.556189	47.1228	1
		MPCPPECPESLHDLMCQCWR	3	2	1	P12931	C3(Trioxidation); C7(Carbamidomethyl); C16(Carbamidomethyl); C18(Carbamidomethyl)	0	0	0.004099	4.40443	3	2595.52	0.504606	63.1329	0
		TLKPGTMSPEAFLQEAQVMK	6	2	1	P12931		0	0	5.404e-05	4.31415	2	2208.21	1.04237	63.3958	0
		GAYCLSVSDFDNAK	13	2	1	P12931	C4(Carbamidomethyl)	0	0	0.0007756	4.19796	2	1547.03	0.172515	54.511	0
		KLDSGGFYITSR	2	2	1	P12931		0	0	0.005911	4.03529	2	1344.15	0.227302	49.6468	1
		FPIKWTAPEAALYGR	2	7	1	P12931		0	0	0.05111	4.03505	3	1720.34	0.138083	60.2026	1
		FTIKSDVWSFGILLTELTTK	2	2	1	P12931		0	0	0.001787	3.96406	3	2299.74	0.159179	80.6356	1
		LDSGGFYITSR	3	2	1	P12931		0	0	0.001806	3.91634	2	1216.41	0.403369	51.2029	0
		AANILVGENLVCK	14	4	1	P12931	C12(Carbamidomethyl)	0	0	0.008	3.8574	3	1400.43	-0.109033	53.9949	0
		WTAPEAALYGR	6	7	1	P12931		0	0	0.0008314	3.71432	2	1234.59	-0.0181641	53.6147	0
		LTTVcPTSKPQTQGLAK	1	2	1	P12931	C5(Carbamidomethyl)	0	0	0.01638	3.61519	2	1831.4	0.709871	45.4958	0
		GAYCLSVSDFDNAK	3	2	1	P12931	C4(Trioxidation)	0	0	0.0008081	3.48919	2	1538.89	0.622872	56.3272	0
		AGPLAGGVTTFVALYDYESRTETDLSFK	1	2	1	P12931		0	0	0.00101	3.44998	3	3009.67	0.392428	73.6337	1
		GPSAAFAPAAAEPK	6	2	1	P12931		0	0	0.002984	3.44609	2	1284.97	0.156561	47.7758	0
		MPCPPECPESLHDLMCQCWRK	1	2	1	P12931	C3(Carbamidomethyl); C7(Carbamidomethyl); C18(Dimedone)	0	0.003	0.1434	3.42992	3	2755.55	0.129783	67.1773	1
		LIEDNEYTAR	6	10	1	P12931		0	0	0.01663	3.34562	2	1223.41	-0.0917722	45.8759	0
		LTTVCPTSKPQTQGLAK	3	2	1	P12931	C5(Trioxidation)	0	0	0.0003034	3.24878	2	1822.21	0.635663	47.4324	0
		GSLLDFLKGETGK	2	2	1	P12931		0	0	0.02308	3.21421	2	1366.2	0.731634	62.6376	1
		TLKPGTMSPEAFLQEAQVMKK	2	2	1	P12931		0	0	0.004392	3.1796	3	2336.45	0.742573	60.7268	1
		GRVPYPGMVNR	1	4	1	P12931		0	0	0.02939	2.95264	3	1246.56	0.301465	47.0753	1
		GAYCLSVSDFDNAK	1	2	1	P12931	C4(Dioxidation)	0	0	0.08498	2.78984	2	1521.21	-0.222083	56.7146	0
		HADGLCHR	4	2	1	P12931	C6(Trioxidation)	0	0	0.0897	2.76955	2	956.917	0.258812	37.353	0
		LLLNAENPR	8	2	1	P12931		0	0	0.08933	2.74132	2	1039.98	0.197153	93.1394	0
		AANILVGENLVCK	3	4	1	P12931	C12(Trioxidation)	0	0	0.01268	2.42833	2	1391.43	-0.143021	54.7433	0
		HADGLCHR	1	2	1	P12931	C6(Carbamidomethyl)	0	0.006	0.204	2.01365	2	966.183	0.373198	34.4724	0
		VADFGLAR	4	13	1	P12931		0	0	0.1032	1.83443	2	849.173	0.355452	92.0178	0

## Sheet: Dataset 1D
Accession	Description: 0.5 mM H2O2, 2.0 mM added DTT	Score	Coverage	# Proteins	# Unique Peptides	# Peptides	# PSMs	# AAs	MW [kDa]	calc. pI
P12931	Proto-oncogene tyrosine-protein kinase Src OS=Homo sapiens GN=SRC PE=1 SV=3 - [SRC_HUMAN]	1856.53	72.39	26	39	42	453	536	59.797	7.41553
		Sequence	# PSMs	# Proteins	# Protein Groups	Protein Group Accessions	Modifications	ΔCn	q-Value	PEP	XCorr	Charge	MH+ [Da]	ΔM [Da]	RT [min]	# Missed Cleavages
		LDSGGFYITSRTQFNSLQQLVAYYSK	2	2	1	P12931		0	0	1.135e-07	7.33808	3	2988.31	0.604618	73.162	1
		LPQLVDMAAQIASGMAYVER	48	2	1	P12931		0	0	2.14933e-11	7.22995	2	2164.27	0.590366	78.4751	0
		RSLEPAENVHGAGGGAFPASQTPSKPASADGHR	1	2	1	P12931		0	0	8.889e-08	6.81552	3	3257.76	0.393368	45.4701	1
		AGPLAGGVTTFVALYDYESR	80	2	1	P12931		0	0	8.578e-10	6.48138	2	2088.32	0.640445	74.2034	0
		LGQGCFGEVWMGTWNGTTR	36	2	1	P12931	C5(Carbamidomethyl)	0	0	1.107e-05	6.24989	2	2158.67	0.854277	76.7792	0
		LVQLYAVVSEEPIYIVTEYMSK	27	2	1	P12931		0	0	8.009e-07	5.98838	3	2574.84	0.167503	91.6271	0
		HEKLVQLYAVVSEEPIYIVTEYMSK	2	2	1	P12931		0	0	3.9e-08	5.89712	3	2972.2	1.22164	76.7853	1
		SLEPAENVHGAGGGAFPASQTPSKPASADGHR	6	2	1	P12931		0	0	3.451e-05	5.46812	3	3101.19	0.237167	46.8096	0
		LFGGFNSSDTVTSPQR	34	2	1	P12931		0	0	2.373e-07	5.31995	2	1714.34	0.755993	58.0955	0
		SDVWSFGILLTELTTK	29	2	1	P12931		0	0	5.355e-06	5.16731	2	1810.15	0.0919977	86.1629	0
		GPSAAFAPAAAEPKLFGGFNSSDTVTSPQR	2	2	1	P12931		0	0	1.616e-05	5.05461	3	2979.45	0.329982	62.017	1
		AANILVGENLVCKVADFGLAR	3	2	1	P12931	C12(Carbamidomethyl)	0	0	3.481e-05	5.04988	2	2230.95	0.374603	70.6461	1
		FTIKSDVWSFGILLTELTTK	4	2	1	P12931		0	0	1.617e-05	4.95324	2	2299.93	0.335637	82.6812	1
		GAYCLSVSDFDNAK	13	2	1	P12931	C4(Carbamidomethyl)	0	0	6.278e-05	4.90932	2	1547.2	0.256798	55.4463	0
		TLKPGTMSPEAFLQEAQVMK	6	2	1	P12931		0	0	0.001246	4.88871	3	2207.95	0.609635	65.5893	0
		TQFNSLQQLVAYYSK	28	2	1	P12931		0	0	5.336e-05	4.88386	2	1791.32	0.704107	69.1771	0
		LGQGCFGEVWMGTWNGTTR	2	2	1	P12931	C5(Trioxidation)	0	0	2.613e-06	4.43651	2	2148.32	0.198748	70.3312	0
		LGQGCFGEVWMGTWNGTTR	1	2	1	P12931	C5(DIM)	0	0	0.0006005	4.42134	2	2239.43	0.709552	73.5797	0
		SDVWSFGILLTELTTKGR	3	2	1	P12931		0	0	2.004e-05	4.32347	2	2023.81	0.364329	77.8954	1
		KLDSGGFYITSR	11	2	1	P12931		0	0	0.002305	4.23367	2	1345.16	0.732075	50.4855	1
		MPCPPECPESLHDLMCQCWRK	2	2	1	P12931	C3(Carbamidomethyl); C7(Carbamidomethyl); C16(Carbamidomethyl); C18(Trioxidation)	0	0	0.03011	4.20079	3	2723.31	0.404762	73.2635	1
		FPIKWTAPEAALYGR	2	7	2	P12931;P06241-3		0	0	5.493e-05	4.18971	3	1720.74	0.2738	62.1681	1
		LDSGGFYITSR	17	2	1	P12931		0	0	7.104e-05	4.16886	2	1216.15	0.274234	53.655	0
		MPCPPECPESLHDLMCQCWRK	2	2	1	P12931	C3(Carbamidomethyl); C7(Carbamidomethyl); C16(Carbamidomethyl); C18(DIM)	0	0	0.04877	4.15459	3	2813.73	0.516336	68.8221	1
		LGQGCFGEVWMGTWNGTTR	2	2	1	P12931		0	0	0.03194	4.05623	2	2101.83	0.946363	63.8389	0
		GAYCLSVSDFDNAK	1	2	1	P12931	C4(DIM)	0	0	0.00554	4.04951	2	1629.32	0.794239	64.2035	0
		AANILVGENLVCK	13	4	1	P12931	C12(Carbamidomethyl)	0	0	0.0005401	3.93733	3	1402.42	0.55629	56.0715	0
		GPSAAFAPAAAEPK	13	2	1	P12931		0	0	3.134e-05	3.85853	2	1285.14	0.241345	48.1453	0
		SDVWSFGILLTELTTKGRVPYPGMVNR	1	2	1	P12931		0	0	0.0008379	3.67972	3	3038.68	0.694657	77.4989	2
		AGPLAGGVTTFVALYDYESRTETDLSFK	2	2	1	P12931		0	0	0.02639	3.67	3	3010.55	0.687547	74.7782	1
		LTTVCPTSKPQTQGLAK	1	2	1	P12931	C5(Carbamidomethyl)	0	0	0.001843	3.58973	2	1831.4	0.712069	43.7632	0
		LIEDNEYTAR	6	10	2	P12931;P06241-3		0	0	0.0005747	3.55953	2	1223.75	0.078595	45.2627	0
		AANILVGENLVCK	3	4	1	P12931	C12(Trioxidation)	0	0	0.006743	3.53784	2	1393.15	0.715021	56.789	0
		LTTVCPTSKPQTQGLAKDAWEIPR	1	2	1	P12931	C5(Carbamidomethyl)	0	0	0.01976	3.48531	3	2699	0.533175	55.5096	1
		LTTVCPTSKPQTQGLAK	2	2	1	P12931	C5(Trioxidation)	0	0	0.002304	3.46417	2	1821.33	0.192669	46.0653	0
		TLKPGTMSPEAFLQEAQVMKK	1	2	1	P12931		0	0	0.01181	3.16731	3	2336.92	0.900118	62.5331	1
		LPQLVDMAAQIASGMAYVERMNYVHR	1	2	1	P12931		0	0	0.000777	3.16178	3	2963.25	-0.0736665	80.5165	1
		GAYCLSVSDFDNAKGLNVK	1	2	1	P12931	C4(Carbamidomethyl)	0	0	0.03143	3.15434	3	2059.96	0.653645	59.1156	1
		WTAPEAALYGR	7	7	2	P12931;P06241-3		0	0	0.001167	3.13979	2	1234.69	0.0322921	54.9975	0
		LLLNAENPR	3	2	1	P12931		0	0	0.05166	3.07692	2	1040.12	0.263379	47.9904	0
		MPCPPECPESLHDLMCQCWR	2	2	1	P12931	C16(Carbamidomethyl); C18(Carbamidomethyl)	0	0	0.05304	2.98117	2	2487.65	-0.67767	65.3299	0
		GSLLDFLKGETGK	6	2	1	P12931		0	0	0.03075	2.93906	2	1368.27	1.767	64.8181	1
		GRVPYPGMVNR	2	4	1	P12931		0	0	0.004676	2.92183	3	1246.38	0.243449	45.5409	1
		HADGLCHR	4	2	1	P12931	C6(Trioxidation)	0	0	0.07453	2.89706	2	956.396	-0.00214306	37.737	0
		VADFGLAR	5	13	1	P12931		0	0	0.05899	2.84276	2	848.898	0.217747	50.482	0
		LGQGCFGEVWMGTWNGTTR	1	2	1	P12931	C5(Dioxidation)	0	0	0.02324	2.72899	2	2133.43	0.748712	68.5431	0
		GAYCLSVSDFDNAK	3	2	1	P12931	C4(Trioxidation)	0	0	0.04863	2.55261	1	1539.51	1.86475	58.5314	0
		HADGLCHR	3	2	1	P12931	C6(Carbamidomethyl)	0	0	0.07084	2.36616	2	965.96	0.261846	35.9237	0
		GAYCLSVSDFDNAK	1	2	1	P12931	C4(Dioxidation)	0	0	0.06676	2.35705	2	1523.1	0.724954	58.8134	0
		MPCPPECPESLHDLMCQCWR	1	2	1	P12931	C7(Dioxidation); C16(Carbamidomethyl); C18(Carbamidomethyl)	0	0	0.103	2.35196	3	2519.96	-0.345012	68.799	0
		TETDLSFK	1	2	1	P12931		0	0.004	0.1608	2.13085	2	940.933	0.235616	46.8019	0
		DAWEIPR	1	12	1	P12931		0	0.002	0.1372	2.02788	1	886.469	0.0269587	52.9325	0
		EVLDQVER	2	2	1	P12931		0	0.004	0.1715	1.92845	1	986.242	-1.26902	56.3009	0
		VPYPGMVNR	2	4	1	P12931		0	0	0.1232	1.91242	2	1035.34	1.40763	46.6151	0
