# Supplementary material for: Direct cysteine sulfenylation drives activation of the Src kinase
Source: Nat Commun. 2018 Oct 30;9:4522. doi: 10.1038/s41467-018-06790-1 (PMC6207713; doi:10.1038/s41467-018-06790-1)
Supplement: Supplementary file 5 — Supplementary Data 2 [file 41467_2018_6790_MOESM5_ESM.xlsx]

## Sheet: Dataset 3A
Accession	Description: 0 mM H2O2, 0 mM Added DTT, Replicate 1	Score	Coverage	# Proteins	# Unique Peptides	# Peptides	# PSMs	# AAs	MW [kDa]	calc. pI
P12931	Proto-oncogene tyrosine-protein kinase Src OS=Homo sapiens GN=SRC PE=1 SV=3 - [SRC_HUMAN]	4981.13	76.68	5	38	51	1716	536	59.797	7.41553
		Sequence	# PSMs	# Proteins	# Protein Groups	Protein Group Accessions	Modifications	ΔCn	q-Value	PEP	XCorr	Charge	MH+ [Da]	ΔM [ppm]	RT [min]	# Missed Cleavages
		RSLEPAENVHGAGGGAFPASQTPSKPASADGHR	3	1	1	P12931		0	0	1.11333e-13	9.82696	3	3256.57	-4.78127	36.7711	1
		SLEPAENVHGAGGGAFPASQTPSKPASADGHR	16	1	1	P12931		0	0	3.692e-09	6.78799	3	3100.48	-1.81812	37.435	0
		LPQLVDMAAQIASGMAYVER	162	1	1	P12931	M7(Oxidation)	0	0	1.464e-06	6.33675	3	2179.09	2.69438	45.5991	0
		LPQLVDMAAQIASGMAYVER	85	1	1	P12931		0	0	1.102e-07	6.25484	2	2163.1	2.0345	48.8732	0
		LPQLVDMAAQIASGMAYVER	58	1	1	P12931	M7(Oxidation); M15(Oxidation)	0	0	8.879e-07	6.11133	2	2195.09	0.854417	43.8164	0
		LGQGCFGEVWMGTWNGTTR	57	1	1	P12931	C5(Carbamidomethyl)	0	0	7.107e-07	6.01211	2	2156.97	1.12892	43.9122	0
		GPSAAFAPAAAEPKLFGGFNSSDTVTSPQR	1	1	1	P12931		0	0	4.068e-06	5.92023	3	2978.47	2.44506	42.5698	1
		AGPLAGGVTTFVALYDYESRTETDLSFKK	1	1	1	P12931		0	0	8.049e-06	5.62966	4	3136.57	-4.73794	45.7123	2
		TLKPGTMSPEAFLQEAQVMK	20	1	1	P12931		0	0	0.000168	5.52586	3	2206.13	0.843001	43.4098	0
		TLKPGTMSPEAFLQEAQVMK	29	1	1	P12931	M7(Oxidation)	0	0	0.0004828	5.40594	3	2222.12	-0.445433	41.8755	0
		AGPLAGGVTTFVALYDYESR	94	1	1	P12931		0	0	7.425e-06	5.3431	3	2087.05	1.4265	58.5918	0
		SDVWSFGILLTELTTKGR	1	1	1	P12931		0	0	2.415e-05	5.29407	3	2023.09	-0.266407	48.1334	1
		VAIKTLKPGTMSPEAFLQEAQVMK	2	1	1	P12931		0	0.001	0.005327	5.27354	4	2617.41	1.11211	43.2857	1
		GAYCLSVSDFDNAKGLNVK	1	1	1	P12931	C4(Carbamidomethyl)	0	0	0.0001376	5.1939	3	2058	2.211	41.3166	1
		AANILVGENLVCKVADFGLAR	2	1	1	P12931	C12(Carbamidomethyl)	0	0	0.001501	5.06679	4	2230.21	1.72433	45.5515	1
		VAIKTLKPGTMSPEAFLQEAQVMK	1	1	1	P12931	M11(Oxidation)	0	0.001	0.03715	5.01672	4	2633.41	3.40714	41.9065	1
		LTTVCPTSKPQTQGLAK	3	1	1	P12931	C5(Trioxidation)	0	0	0.000359	5.00469	3	1820.94	-3.53066	37.5435	0
		FPIKWTAPEAALYGR	2	3	2	P07947;P12931		0	0	0.0001275	4.94487	3	1719.92	1.13895	42.5684	1
		TLKPGTMSPEAFLQEAQVMKK	2	1	1	P12931		0	0.001	0.05158	4.79506	4	2334.22	2.25556	42.3227	1
		LVQLYAVVSEEPIYIVTEYMSK	29	1	1	P12931	M20(Oxidation)	0	0	8.783e-06	4.73515	3	2590.34	0.470657	53.8062	0
		TQFNSLQQLVAYYSK	75	1	1	P12931		0	0	7.554e-05	4.68364	2	1789.92	2.22349	45.4374	0
		FTIKSDVWSFGILLTELTTK	1	1	1	P12931		0	0	2.483e-05	4.64512	3	2299.26	1.0913	49.1915	1
		SDVWSFGILLTELTTK	67	1	1	P12931		0	0	1.996e-05	4.51675	2	1809.97	1.04215	49.7565	0
		TLKPGTMSPEAFLQEAQVMKK	5	1	1	P12931	M19(Oxidation)	0	0	0.002601	4.4656	3	2350.21	-0.992197	41.4569	1
		LTTVCPTSKPQTQGLAK	14	1	1	P12931	C5(Carbamidomethyl)	0	0	0.0003065	4.31962	2	1829.98	-1.7255	36.4271	0
		LFGGFNSSDTVTSPQR	91	1	1	P12931		0	0	9.174e-05	4.29672	2	1712.82	0.13602	54.9263	0
		LVQLYAVVSEEPIYIVTEYMSK	25	1	1	P12931		0	0	0.0001555	4.19621	3	2574.34	1.43824	53.6768	0
		KLDSGGFYITSR	89	1	1	P12931		0	0	0.0002231	4.10754	2	1343.7	1.30227	38.9042	1
		LGQGCFGEVWMGTWNGTTR	4	1	1	P12931	C5(Trioxidation); M11(Oxidation)	0	0	0.000187	4.03131	3	2163.92	1.06077	44.3402	0
		LTTVCPTSKPQTQGLAK	1	1	1	P12931		0	0	0.005149	3.85435	3	1772.95	-3.14268	36.5342	0
		GSLLDFLKGETGK	2	1	1	P12931		0	0	0.001795	3.83496	3	1364.74	-2.69234	43.7289	1
		GPSAAFAPAAAEPK	39	1	1	P12931		0	0	0.0007669	3.78977	2	1284.66	-2.17655	37.3873	0
		GAYCLSVSDFDNAK	57	1	1	P12931	C4(Carbamidomethyl)	0	0	5.419e-05	3.73822	1	1546.69	1.20382	40.4507	0
		TLKPGTMSPEAFLQEAQVMK	12	1	1	P12931	M7(Oxidation); M19(Oxidation)	0	0	2.852e-05	3.72735	2	2238.12	1.61759	41.0606	0
		AANILVGENLVCK	1	2	2	P07947;P12931	C12(Trioxidation)	0	0.001	0.01809	3.70586	2	1391.72	-0.0496281	41.5417	0
		MPCPPECPESLHDLMCQCWR	1	1	1	P12931	C3(Carbamidomethyl); C7(Carbamidomethyl); C16(Carbamidomethyl); C18(Carbamidomethyl)	0	0.001	0.0104	3.69091	3	2603.03	-6.78737	43.1007	0
		TLKPGTMSPEAFLQEAQVMKK	3	1	1	P12931	M7(Oxidation); M19(Oxidation)	0	0	0.0004865	3.68447	2	2366.22	2.35574	39.6895	1
		HADGLCHRLTTVCPTSKPQTQGLAK	4	1	1	P12931	C6(Oxidation); C13(Carbamidomethyl)	0	0.001	0.02131	3.67049	4	2735.37	-0.255144	36.2049	1
		HADGLCHRLTTVCPTSKPQTQGLAK	2	1	1	P12931	C6(Oxidation)	0	0.001	0.006823	3.53657	4	2678.34	-3.82318	36.337	1
		AANILVGENLVCK	106	2	2	P07947;P12931	C12(Carbamidomethyl)	0	0	0.00142	3.44354	2	1400.76	-0.729939	41.5128	0
		WTAPEAALYGR	4	3	2	P07947;P12931		0	0	0.000908	3.43448	3	1234.62	-0.960892	39.8898	0
		LGQGCFGEVWMGTWNGTTR	53	1	1	P12931	C5(Carbamidomethyl); M11(Oxidation)	0	0	0.0001991	3.39449	2	2172.96	-0.246948	53.2133	0
		GRVPYPGMVNR	4	2	2	P07947;P12931		0	0.001	0.02721	3.20192	2	1245.65	-4.31518	36.7381	1
		GAYCLSVSDFDNAK	3	1	1	P12931	C4(Trioxidation)	0	0	0.002724	3.14943	2	1537.65	0.115356	41.7014	0
		LTTVCPTSKPQTQGLAK	2	1	1	P12931	C5(Dioxidation)	0	0	0.003056	3.12689	3	1804.95	-0.968712	36.5608	0
		GAYCLSVSDFDNAK	1	1	1	P12931		0	0.001	0.08213	3.10397	2	1489.66	-3.97632	43.1723	0
		HADGLCHR	66	1	1	P12931	C6(Carbamidomethyl)	0	0	0.001997	3.03892	2	965.437	0.457061	26.8771	0
		GSLLDFLK	54	5	2	P07947;P12931		0	0.001	0.03633	2.99077	1	892.51	-4.48577	44.7127	0
		GRVPYPGMVNR	5	2	2	P07947;P12931	M8(Oxidation)	0	0.001	0.02227	2.92041	3	1261.64	-2.07901	36.2856	1
		TETDLSFK	32	1	1	P12931		0	0.001	0.04486	2.78224	1	940.464	1.72883	37.891	0
		LIEDNEYTAR	10	4	2	P07947;P12931		0	0	0.004036	2.73084	3	1223.59	-3.01473	36.6328	0
		LPQLVDMAAQIASGMAYVERMNYVHR	1	1	1	P12931	M7(Oxidation); M15(Oxidation)	0	0.001	0.0709	2.69871	4	2995.45	-1.52797	43.3622	1
		GAYCLSVSDFDNAK	1	1	1	P12931	C4(Oxidation)	0	0.002	0.1362	2.40768	2	1505.68	14.4418	39.4993	0
		TETDLSFKK	1	1	1	P12931		0	0.001	0.01594	2.34303	2	1068.56	-1.74614	36.2524	1
		HADGLCHR	14	1	1	P12931	C6(Trioxidation)	0	0	0.004842	2.11174	2	956.401	0.373342	27.4592	0
		MNYVHR	18	1	1	P12931	M1(Oxidation)	0	0.001	0.09058	2.10604	2	835.387	-0.693809	34.0955	0
		DAWEIPR	13	4	2	P07947;P12931		0	0.001	0.09647	2.09838	1	886.442	-0.158949	39.6991	0
		LLLNAENPR	66	1	1	P12931		0	0.001	0.09245	1.97179	2	1039.59	-0.11373	57.8601	0
		LDSGGFYITSR	50	1	1	P12931		0	0.001	0.07417	1.88593	2	1215.6	0.334301	61.1207	0
		VPYPGMVNR	11	2	2	P07947;P12931		0	0.001	0.05307	1.85529	2	1032.53	-1.62869	37.1662	0
		TQFNSLQQLVAYYSKHADGLCHRLTTVCPTSKPQTQGLAK	1	1	1	P12931	C21(Trioxidation); C28(Trioxidation)	0	0.001	0.02607	1.81773	3	4529.23	2.73271	44.9366	2
		HADGLCHR	1	1	1	P12931	C6(Dioxidation)	0	0.001	0.07102	1.79377	2	940.405	-0.224727	27.1433	0
		VPYPGMVNR	5	2	2	P07947;P12931	M6(Oxidation)	0	0.001	0.09567	1.68698	2	1048.52	-4.78725	37.1858	0
		VADFGLAR	67	5	1	P12931		0	0.001	0.09671	1.65473	2	848.463	-0.023952	47.2365	0
		TQFNSLQQLVAYYSKHADGLCHR	2	1	1	P12931	C21(Carbamidomethyl)	0	0.001	0.07214	1.63144	2	2736.34	2.38596	44.8183	1
		EVLDQVER	27	1	1	P12931		0	0.002	0.17	1.19785	2	987.512	1.3652	57.5457	0

## Sheet: Dataset 3B
Accession	Description: 0 mM H2O2, 0 mM Added DTT, Replicate 2	Score	Coverage	# Proteins	# Unique Peptides	# Peptides	# PSMs	# AAs	MW [kDa]	calc. pI
P12931	Proto-oncogene tyrosine-protein kinase Src OS=Homo sapiens GN=SRC PE=1 SV=3 - [SRC_HUMAN]	4236.6	78.17	5	37	50	1509	536	59.797	7.41553
		Sequence	# PSMs	# Proteins	# Protein Groups	Protein Group Accessions	Modifications	ΔCn	q-Value	PEP	XCorr	Charge	MH+ [Da]	ΔM [ppm]	RT [min]	# Missed Cleavages
		GRVPYPGMVNR	4	2	2	P07947;P12931	M8(Oxidation)	0	0.001	0.003848	8.7595	3	3256.59	1.62854	36.2604	1
		RSLEPAENVHGAGGGAFPASQTPSKPASADGHR	4	1	1	P12931		0	0	1.98863e-15	6.59665	2	2163.1	0.567244	47.897	0
		LPQLVDMAAQIASGMAYVER	70	1	1	P12931		0	0	2.272e-09	6.5069	3	3100.49	2.67021	36.8759	0
		SLEPAENVHGAGGGAFPASQTPSKPASADGHR	12	1	1	P12931		0	0	1.449e-12	6.21863	2	2195.09	2.41151	43.2907	0
		LPQLVDMAAQIASGMAYVER	103	1	1	P12931	M7(Oxidation)	0	0	2.353e-08	6.12842	4	3114.59	-0.177017	44.7231	2
		KLDSGGFYITSRTQFNSLQQLVAYYSK	2	1	1	P12931		0	0	1.424e-06	5.95517	3	2978.47	1.39996	41.9206	1
		GPSAAFAPAAAEPKLFGGFNSSDTVTSPQR	1	1	1	P12931		0	0	5.722e-11	5.78364	3	2179.09	0.929789	45.2551	0
		VPYPGMVNR	11	2	2	P07947;P12931	M6(Oxidation)	0	0.001	0.006954	5.53446	3	2087.05	1.4265	52.5666	0
		AGPLAGGVTTFVALYDYESR	93	1	1	P12931		0	0	6.209e-09	5.37505	3	2023.09	0.186133	47.4871	1
		SDVWSFGILLTELTTKGR	1	1	1	P12931		0	0	4.441e-07	5.25225	2	2206.12	-0.755545	42.9128	0
		TLKPGTMSPEAFLQEAQVMK	11	1	1	P12931		0	0	0.0001125	5.19183	2	2172.96	-0.0222398	42.0906	0
		LDSGGFYITSR	44	1	1	P12931		0	0	0.0008238	5.01236	4	2895.39	3.68246	40.6818	2
		LGQGCFGEVWMGTWNGTTR	39	1	1	P12931	C5(Carbamidomethyl); M11(Oxidation)	0	0	1.123e-07	4.94169	3	2058	1.41025	40.6766	1
		GAYCLSVSDFDNAKGLNVK	2	1	1	P12931	C4(Carbamidomethyl)	0	0	7.479e-06	4.9031	4	2512.39	1.90403	47.38	2
		FTIKSDVWSFGILLTELTTKGR	1	1	1	P12931		0	0	2.048e-06	4.87424	2	1789.91	1.2005	44.8226	0
		TQFNSLQQLVAYYSK	61	1	1	P12931		0	0	3.431e-08	4.82648	4	2617.41	0.832284	42.8261	1
		VAIKTLKPGTMSPEAFLQEAQVMK	1	1	1	P12931		0	0	0.001942	4.77961	2	2156.97	1.46848	43.3624	0
		LGQGCFGEVWMGTWNGTTR	33	1	1	P12931	C5(Carbamidomethyl)	0	0	3.551e-10	4.72205	4	2350.21	-0.790158	40.99	1
		EVLDQVER	26	1	1	P12931		0	0.003	0.06313	4.68924	4	2633.41	2.20193	41.3202	1
		VAIKTLKPGTMSPEAFLQEAQVMK	1	1	1	P12931	M11(Oxidation)	0	0.006	0.1077	4.67522	2	1829.98	0.876031	35.8423	0
		LTTVCPTSKPQTQGLAK	17	1	1	P12931	C5(Carbamidomethyl)	0	0	1.995e-08	4.60191	3	2238.12	1.06617	40.4882	0
		TLKPGTMSPEAFLQEAQVMKK	1	1	1	P12931	M7(Oxidation); M19(Oxidation)	0	0.001	0.007893	4.55914	2	1809.96	0.839822	57.7694	0
		SDVWSFGILLTELTTK	66	1	1	P12931		0	0	1.183e-06	4.46178	2	2163.92	-2.12027	44.0357	0
		LGQGCFGEVWMGTWNGTTR	2	1	1	P12931	C5(Trioxidation); M11(Oxidation)	0	0	3.366e-06	4.4551	3	2221.99	0.219813	39.1379	1
		ESETTKGAYCLSVSDFDNAK	1	1	1	P12931	C10(Carbamidomethyl)	0	0	2.068e-07	4.44971	3	2590.33	-0.448286	52.2875	0
		TLKPGTMSPEAFLQEAQVMK	19	1	1	P12931	M19(Oxidation)	0	0	1.291e-06	4.35995	2	2222.12	1.64811	41.8629	0
		TLKPGTMSPEAFLQEAQVMKK	4	1	1	P12931	M19(Oxidation)	0	0	0.0001113	4.32446	4	3434.77	0.210069	47.2528	2
		AANILVGENLVCKVADFGLARLIEDNEYTAR	1	1	1	P12931	C12(Carbamidomethyl)	0	0	0.001708	4.30369	3	1719.92	1.67126	41.9249	1
		FPIKWTAPEAALYGR	1	3	2	P07947;P12931		0	0	9.221e-07	3.97566	2	2147.93	-1.09355	45.3497	0
		LGQGCFGEVWMGTWNGTTR	2	1	1	P12931	C5(Trioxidation)	0	0	1.009e-05	3.96692	3	2678.36	1.81057	35.7198	1
		HADGLCHRLTTVCPTSKPQTQGLAK	4	1	1	P12931	C6(Oxidation)	0	0	0.0005726	3.95264	3	2299.26	-0.182888	48.5031	1
		FTIKSDVWSFGILLTELTTK	1	1	1	P12931		0	0	0.0002355	3.93472	3	2574.35	2.78965	58.8081	0
		LVQLYAVVSEEPIYIVTEYMSK	35	1	1	P12931		0	0	1.28e-06	3.88129	2	1400.76	0.838688	40.1267	0
		AANILVGENLVCK	111	2	2	P07947;P12931	C12(Carbamidomethyl)	0	0	0.0005893	3.80829	2	1284.66	1.52929	37.0587	0
		GPSAAFAPAAAEPK	47	1	1	P12931		0	0	0.0001757	3.80557	1	1546.69	0.809205	39.95	0
		GAYCLSVSDFDNAK	45	1	1	P12931	C4(Carbamidomethyl)	0	0	8.94e-09	3.77467	2	1712.82	-1.8595	47.7443	0
		GTFLVRESETTKGAYCLSVSDFDNAK	1	1	1	P12931	C16(Carbamidomethyl)	0	0.001	0.02124	3.69025	4	2366.21	0.641945	39.0827	1
		LFGGFNSSDTVTSPQR	95	1	1	P12931		0	0	5.973e-06	3.66853	3	2584.96	-4.49157	42.811	0
		MPCPPECPESLHDLMCQCWR	1	1	1	P12931	C3(Trioxidation); C7(Trioxidation); C16(Carbamidomethyl); C18(Carbamidomethyl)	0	0	2.344e-05	3.66542	3	2334.22	0.535561	41.9348	1
		TLKPGTMSPEAFLQEAQVMKK	2	1	1	P12931		0	0	0.0001638	3.39615	2	1364.74	-4.62795	43.2032	1
		GSLLDFLKGETGK	2	1	1	P12931		0	0	0.0002239	3.12121	2	2603.03	-4.69534	41.587	0
		MPCPPECPESLHDLMCQCWR	1	1	1	P12931	C3(Carbamidomethyl); C7(Carbamidomethyl); C16(Carbamidomethyl); C18(Carbamidomethyl)	0	0	0.000526	3.11361	2	1537.65	0.591682	41.0136	0
		GAYCLSVSDFDNAK	2	1	1	P12931	C4(Trioxidation)	0	0	0.001224	3.11083	2	1489.66	-1.92768	42.6127	0
		GAYCLSVSDFDNAK	1	1	1	P12931		0	0	0.001956	3.06611	2	1820.94	-0.808265	36.6934	0
		LPQLVDMAAQIASGMAYVER	46	1	1	P12931	M7(Oxidation); M15(Oxidation)	0	0	3.53e-08	3.02324	2	1391.72	0.564354	40.983	0
		LVQLYAVVSEEPIYIVTEYMSK	33	1	1	P12931	M20(Oxidation)	0	0	4.037e-08	2.76282	2	973.57	2.77313	36.1137	1
		LTTVCPTSKPQTQGLAK	2	1	1	P12931	C5(Trioxidation)	0	0	0.000426	2.72745	2	1223.59	-0.534568	36.088	0
		AANILVGENLVCK	4	2	2	P07947;P12931	C12(Trioxidation)	0	0.001	0.006354	2.66363	2	848.464	2.06219	37.7781	0
		LIEDNEYTAR	11	4	2	P07947;P12931		0	0	0.0008642	2.65636	2	1245.65	-0.00328493	36.2989	1
		GRVPYPGMVNR	4	2	2	P07947;P12931		0	0	0.001687	2.64738	2	965.438	0.773162	27.4585	0
		VADFGLAR	59	5	1	P12931		0	0.001	0.01897	2.62955	2	958.546	-1.06025	34.5746	1
		HADGLCHR	58	1	1	P12931	C6(Carbamidomethyl)	0	0	1.672e-05	2.58362	3	1343.7	0.769893	38.7199	1
		GLNVKHYK	1	1	1	P12931		0	0.001	0.02315	2.40927	2	1032.53	1.44515	36.6423	0
		KLDSGGFYITSR	64	1	1	P12931		0	0	0.001948	2.2962	2	1215.6	0.434721	39.0814	0
		VPYPGMVNR	8	2	2	P07947;P12931		0	0.001	0.01129	2.27681	2	1068.56	0.424391	35.4719	1
		TETDLSFKK	1	1	1	P12931		0	0.001	0.00437	2.23209	3	1261.65	2.56522	35.3154	1
		TLKPGTMSPEAFLQEAQVMK	15	1	1	P12931	M7(Oxidation); M19(Oxidation)	0	0	0.0007936	2.21982	2	940.463	0.870841	36.4435	0
		TETDLSFK	40	1	1	P12931		0	0.001	0.006686	2.16125	2	908.409	-7.12904	27.395	0
		ESLRLEVK	1	2	2	P07947;P12931		0	0.003	0.05136	2.04251	2	1505.68	14.685	38.8589	0
		HADGLCHR	3	1	1	P12931		0	0.001	0.00279	1.93995	2	956.401	1.20297	27.7165	0
		HADGLCHR	12	1	1	P12931	C6(Trioxidation)	0	0.001	0.003453	1.91146	2	1039.59	0.238535	58.1589	0
		LLLNAENPR	64	1	1	P12931		0	0.001	0.02544	1.90223	1	694.326	0.318681	24.3027	0
		GAYCLSVSDFDNAK	1	1	1	P12931	C4(Oxidation)	0	0.003	0.07274	1.65197	2	892.513	-0.602834	52.4614	0
		GSLLDFLK	52	5	2	P07947;P12931		0	0.003	0.07266	1.62979	2	987.511	0.80894	35.9762	0
		ESETTK	7	4	3	P07947;P09769;P12931		0	0.001	0.02181	1.46165	2	1048.53	1.15025	35.7835	0
		DAWEIPR	13	4	2	P07947;P12931		0	0.006	0.146	1.44895	2	819.394	0.833612	26.9536	0

## Sheet: Dataset 3C
Accession	Description: 0.5 mM H2O2, 0 mM Added DTT, Replicate 1	Score	Coverage	# Proteins	# Unique Peptides	# Peptides	# PSMs	# AAs	MW [kDa]	calc. pI
P12931	Proto-oncogene tyrosine-protein kinase Src OS=Homo sapiens GN=SRC PE=1 SV=3 - [SRC_HUMAN]	5219.21	76.87	5	38	52	1740	536	59.797	7.41553
		Sequence	# PSMs	# Proteins	# Protein Groups	Protein Group Accessions	Modifications	ΔCn	q-Value	PEP	XCorr	Charge	MH+ [Da]	ΔM [ppm]	RT [min]	# Missed Cleavages
		RSLEPAENVHGAGGGAFPASQTPSKPASADGHR	4	1	1	P12931		0	0	9.433e-15	9.17951	3	3256.6	6.23906	38.4076	1
		SLEPAENVHGAGGGAFPASQTPSKPASADGHR	26	1	1	P12931		0	0	5.179e-11	7.74344	3	3100.5	4.20568	39.532	0
		LTTVCPTSKPQTQGLAKDAWEIPR	1	1	1	P12931	C5(Carbamidomethyl)	0	0	4.682e-06	7.3772	4	2697.4	-0.818476	42.0252	1
		LPQLVDMAAQIASGMAYVER	42	1	1	P12931	M7(Oxidation); M15(Oxidation)	0	0	3.014e-09	6.10275	2	2195.09	1.63297	46.6226	0
		GPSAAFAPAAAEPKLFGGFNSSDTVTSPQR	1	1	1	P12931		0	0	1.109e-08	6.09799	3	2978.47	1.76882	45.1322	1
		LPQLVDMAAQIASGMAYVER	83	1	1	P12931		0	0	1.583e-09	5.90769	2	2163.1	0.792976	52.1141	0
		AGPLAGGVTTFVALYDYESRTETDLSFKK	1	1	1	P12931		0	0	6.959e-06	5.77388	4	3136.6	4.5246	48.3217	2
		LGQGCFGEVWMGTWNGTTR	37	1	1	P12931	C5(Carbamidomethyl)	0	0	2.19e-06	5.76949	2	2156.97	1.12892	46.7179	0
		TLKPGTMSPEAFLQEAQVMKK	6	1	1	P12931	M19(Oxidation)	0	0	1.542e-05	5.48008	3	2350.21	-0.602646	43.7408	1
		GAYCLSVSDFDNAKGLNVK	1	1	1	P12931	C4(Carbamidomethyl)	0	0	2.452e-05	5.31815	3	2058	1.58819	43.551	1
		TLKPGTMSPEAFLQEAQVMKK	2	1	1	P12931	M7(Oxidation); M19(Oxidation)	0	0.001	0.01849	5.23554	3	2366.21	-0.874248	41.803	1
		LVQLYAVVSEEPIYIVTEYMSK	46	1	1	P12931		0	0	2.384e-05	5.20229	2	2574.35	2.51036	51.8729	0
		AGPLAGGVTTFVALYDYESR	84	1	1	P12931		0	0	1.024e-06	5.16812	3	2087.05	1.33876	51.1221	0
		LVQLYAVVSEEPIYIVTEYMSK	40	1	1	P12931	M20(Oxidation)	0	0	3.236e-07	5.12698	3	2590.34	0.117218	57.2922	0
		ESETTKGAYCLSVSDFDNAK	2	1	1	P12931	C10(Carbamidomethyl)	0	0	1.768e-05	5.10942	3	2221.99	0.302219	41.8859	1
		VAIKTLKPGTMSPEAFLQEAQVMK	2	1	1	P12931		0	0.001	0.009257	5.03003	4	2617.41	1.01883	45.8693	1
		LGQGCFGEVWMGTWNGTTR	4	1	1	P12931	C5(Trioxidation); M11(Oxidation)	0	0	3.234e-07	5.02107	2	2163.92	1.1516	47.1123	0
		TLKPGTMSPEAFLQEAQVMK	18	1	1	P12931		0	0	9.095e-07	4.96752	2	2206.12	-0.42355	45.9952	0
		AANILVGENLVCKVADFGLAR	2	1	1	P12931	C12(Carbamidomethyl)	0	0	6.222e-05	4.96314	4	2230.2	-0.246135	48.1591	1
		TLKPGTMSPEAFLQEAQVMK	18	1	1	P12931	M7(Oxidation)	0	0	5.751e-08	4.95084	2	2222.13	4.39481	44.3659	0
		SDVWSFGILLTELTTK	71	1	1	P12931		0	0	1.098e-07	4.69731	2	1809.97	0.907266	58.6459	0
		SDVWSFGILLTELTTKGR	2	1	1	P12931		0	0	2.564e-06	4.64802	2	2023.08	-1.01399	50.3967	1
		LPQLVDMAAQIASGMAYVER	154	1	1	P12931	M7(Oxidation)	0	0	1.746e-06	4.58702	3	2179.09	0.845761	60.7589	0
		FTIKSDVWSFGILLTELTTK	2	1	1	P12931		0	0	5.331e-06	4.4526	3	2299.26	1.48948	51.2814	1
		TLKPGTMSPEAFLQEAQVMK	13	1	1	P12931	M7(Oxidation); M19(Oxidation)	0	0	6.479e-05	4.28999	3	2238.12	1.22979	43.1173	0
		LGQGCFGEVWMGTWNGTTR	42	1	1	P12931	C5(Carbamidomethyl); M11(Oxidation)	0	0	7.681e-05	4.18959	2	2172.96	-0.696364	47.1445	0
		LGQGCFGEVWMGTWNGTTR	2	1	1	P12931	C5(Trioxidation)	0	0	2.15e-07	4.04048	2	2147.94	3.79396	48.7298	0
		GAYCLSVSDFDNAK	60	1	1	P12931	C4(Carbamidomethyl)	0	0	8.233e-07	3.99221	1	1546.68	0.177814	42.6852	0
		LGQGCFGEVWMGTWNGTTR	2	1	1	P12931	C5(S(O)-BCN)	0	0	9.286e-05	3.96767	2	2266.03	-4.65994	47.5822	0
		VAIKTLKPGTMSPEAFLQEAQVMK	2	1	1	P12931	M11(Oxidation); M23(Oxidation)	0	0.001	0.01473	3.94566	4	2649.4	1.61991	43.2119	1
		LTTVCPTSKPQTQGLAK	16	1	1	P12931	C5(Carbamidomethyl)	0	0	5.561e-07	3.94011	2	1829.98	2.41026	37.8209	0
		TQFNSLQQLVAYYSK	66	1	1	P12931		0	0	8.815e-06	3.88159	2	1789.91	0.79131	58.7014	0
		WTAPEAALYGR	4	3	3	P07947;P06241;P12931		0	0	1.744e-05	3.62296	3	1234.62	-0.145192	42.0687	0
		GPSAAFAPAAAEPK	47	1	1	P12931		0	0	1.896e-06	3.5738	2	1284.66	-0.276118	39.9036	0
		AANILVGENLVCK	110	2	2	P07947;P12931	C12(Carbamidomethyl)	0	0	4.915e-05	3.56803	2	1400.76	0.925834	56.4371	0
		GRVPYPGMVNR	12	2	2	P07947;P12931		0	0.001	0.001188	3.55829	3	1245.65	2.16635	37.8581	1
		LPQLVDMAAQIASGMAYVERMNYVHR	2	1	1	P12931	M15(Oxidation)	0	0.002	0.08097	3.5445	4	2979.45	-3.8984	48.2628	1
		LFGGFNSSDTVTSPQR	97	1	1	P12931		0	0	1.227e-05	3.54185	2	1712.82	0.349825	61.622	0
		LTTVCPTSKPQTQGLAK	2	1	1	P12931	C5(Oxidation)	0	0.001	0.0004913	3.46809	3	1788.97	11.5666	37.8038	0
		KLDSGGFYITSR	87	1	1	P12931		0	0	1.587e-05	3.40432	3	1343.7	1.65565	44.1131	1
		MPCPPECPESLHDLMCQCWR	3	1	1	P12931	C3(Carbamidomethyl); C7(Carbamidomethyl); C16(Oxidation); C18(Oxidation)	0	0.002	0.08465	3.33475	3	2520.97	-5.96824	40.8325	0
		FPIKWTAPEAALYGR	2	3	3	P07947;P06241;P12931		0	0	9.85e-05	3.31515	2	1719.93	2.63722	45.1377	1
		GSLLDFLKGETGK	4	1	1	P12931		0	0	6.33e-05	3.2767	2	1364.74	0.828259	46.3782	1
		LGQGCFGEVWMGTWNGTTR	1	1	1	P12931	C5(S(O)-BCN); M11(Oxidation)	0	0.001	0.001717	3.26423	3	2282.03	-1.52226	46.2091	0
		GSLLDFLK	45	5	4	P07947;P06241;P07948;P12931		0	0.001	0.03052	3.19717	1	892.512	-2.43419	47.4104	0
		HADGLCHRLTTVCPTSKPQTQGLAK	2	1	1	P12931	C6(Oxidation); C13(Carbamidomethyl)	0	0.001	0.06675	3.19372	4	2735.38	2.77946	37.5787	1
		LTTVCPTSKPQTQGLAK	3	1	1	P12931	C5(S(O)-BCN)	0	0.001	0.000644	3.11878	2	1939.05	-2.66413	40.2418	0
		LDSGGFYITSR	49	1	1	P12931		0	0.001	0.007044	3.06883	2	1215.6	0.836399	54.9077	0
		TETDLSFK	36	1	1	P12931		0	0.001	0.02011	3.0628	1	940.464	1.66393	38.6034	0
		GAYCLSVSDFDNAK	1	1	1	P12931	C4(Trioxidation)	0	0.001	0.0001874	3.06087	2	1537.65	1.14739	44.0641	0
		LTTVCPTSKPQTQGLAK	2	1	1	P12931	C5(Trioxidation)	0	0.001	0.0004202	2.86887	2	1820.95	3.54912	39.0959	0
		AANILVGENLVCK	2	2	2	P07947;P12931	C12(Trioxidation)	0	0.001	0.005517	2.79533	2	1391.72	1.17834	43.8158	0
		GLNVKHYK	2	1	1	P12931		0	0.001	0.05189	2.77345	2	958.545	-2.07905	36.1834	1
		GAYCLSVSDFDNAK	1	1	1	P12931	C4(S(O)-BCN)	0	0.001	0.008348	2.65252	2	1655.76	1.34113	44.2849	0
		HADGLCHR	78	1	1	P12931	C6(Carbamidomethyl)	0	0	5.12e-05	2.54115	2	965.437	0.2674	25.9334	0
		TETDLSFKK	2	1	1	P12931		0	0.001	0.02521	2.50525	2	1068.56	1.68101	37.6278	1
		GRVPYPGMVNR	2	2	2	P07947;P12931	M8(Oxidation)	0	0.001	0.04121	2.45861	3	1261.65	0.0979783	37.5092	1
		HADGLCHR	17	1	1	P12931	C6(Trioxidation)	0	0.001	0.0008417	2.17048	2	956.401	1.07533	29.4395	0
		VPYPGMVNR	16	2	2	P07947;P12931		0	0.001	0.009834	2.08952	2	1032.53	2.86383	38.9062	0
		VADFGLAR	61	5	1	P12931		0	0.001	0.04326	2.01839	2	848.462	-0.239761	55.491	0
		MNYVHR	9	1	1	P12931	M1(Oxidation)	0	0.002	0.119	1.98525	2	835.387	-1.05912	35.597	0
		LLLNAENPR	67	1	1	P12931		0	0.001	0.02387	1.96014	2	1039.59	0.943064	55.6169	0
		AANILVGENLVCK	2	2	2	P07947;P12931	C12(S(O)-BCN)	0	0.001	0.05553	1.9402	2	1509.84	0.903276	44.6367	0
		HADGLCHR	2	1	1	P12931	C6(Dioxidation)	0	0.001	0.01156	1.91126	2	940.405	-0.614145	27.8105	0
		MNYVHR	3	1	1	P12931		0	0.002	0.1222	1.82125	2	819.393	-0.209223	36.4121	0
		DAWEIPR	16	4	3	P07947;P07948;P12931		0	0.005	0.1653	1.59662	2	886.442	0.30786	41.8922	0
		VPYPGMVNR	6	2	2	P07947;P12931	M6(Oxidation)	0	0.001	0.06655	1.59364	2	1048.53	2.78014	37.7135	0
		HADGLCHR	2	1	1	P12931	C6(S(O)-BCN)	0	0.001	0.005996	1.52827	3	1074.51	-0.789219	36.9009	0
		LIEDNEYTAR	12	4	3	P07947;P06241;P12931		0	0.001	0.04135	1.48234	1	1223.59	2.61898	38.162	0
		EVLDQVER	29	1	1	P12931		0	0.001	0.0598	1.20995	2	987.512	1.48882	56.6645	0
		HADGLCHR	2	1	1	P12931	C6(Oxidation)	0	0.005	0.1486	1.15182	2	924.41	-0.976626	25.7989	0

## Sheet: Dataset 3D
Accession	Description: 0.5 mM H2O2, 0 mM Added DTT, Replicate 2	Score	Coverage	# Proteins	# Unique Peptides	# Peptides	# PSMs	# AAs	MW [kDa]	calc. pI
P12931	Proto-oncogene tyrosine-protein kinase Src OS=Homo sapiens GN=SRC PE=1 SV=3 - [SRC_HUMAN]	6105.69	77.24	5	40	53	2056	536	59.797	7.41553
		Sequence	# PSMs	# Proteins	# Protein Groups	Protein Group Accessions	Modifications	ΔCn	q-Value	PEP	XCorr	Charge	MH+ [Da]	ΔM [ppm]	RT [min]	# Missed Cleavages
		RSLEPAENVHGAGGGAFPASQTPSKPASADGHR	3	1	1	P12931		0	0	4.12087e-07	9.64724	4	3256.59	1.79309	37.072	1
		VAIKTLKPGTMSPEAFLQEAQVMK	2	1	1	P12931		0	0	0.002467	7.89856	3	2617.41	1.39707	43.7692	1
		SLEPAENVHGAGGGAFPASQTPSKPASADGHR	24	1	1	P12931		0	0	4.684e-06	7.03588	3	3100.48	-0.282636	37.8678	0
		LTTVCPTSKPQTQGLAKDAWEIPR	1	1	1	P12931	C5(Carbamidomethyl)	0	0	0.003777	6.9363	4	2697.39	-5.16296	40.3729	1
		GPSAAFAPAAAEPKLFGGFNSSDTVTSPQR	1	1	1	P12931		0	0	4.708e-05	6.36849	3	2978.47	1.76882	43.1253	1
		KLDSGGFYITSRTQFNSLQQLVAYYSK	1	1	1	P12931		0	0	0.003311	6.31023	4	3114.6	4.52613	46.0752	2
		LPQLVDMAAQIASGMAYVER	252	1	1	P12931	M7(Oxidation)	0	0	0.0002354	6.29096	3	2179.09	-1.6751	46.572	0
		AGPLAGGVTTFVALYDYESRTETDLSFKK	1	1	1	P12931		0	0	0.001972	5.88892	4	3136.57	-3.10336	46.3625	2
		LPQLVDMAAQIASGMAYVER	49	1	1	P12931	M7(Oxidation); M15(Oxidation)	0	0	0.0001372	5.80787	2	2195.08	0.298309	44.2142	0
		LPQLVDMAAQIASGMAYVER	162	1	1	P12931		0	0	4.529e-05	5.76025	2	2163.1	2.82456	56.6341	0
		TLKPGTMSPEAFLQEAQVMK	33	1	1	P12931		0	0	0.01688	5.57453	3	2206.13	1.17499	43.7732	0
		TLKPGTMSPEAFLQEAQVMKK	8	1	1	P12931	M19(Oxidation)	0	0	0.008149	5.54941	3	2350.21	-1.14802	41.9582	1
		SDVWSFGILLTELTTKGR	1	1	1	P12931		0	0	0.0008824	5.50044	3	2023.09	0.457657	48.645	1
		FTIKSDVWSFGILLTELTTKGR	1	1	1	P12931		0	0	0.00393	5.35686	4	2512.38	-1.30274	48.5724	2
		GTFLVRESETTKGAYCLSVSDFDNAK	1	1	1	P12931	C16(Carbamidomethyl)	0	0	0.006625	5.18214	4	2895.39	2.33333	41.7847	2
		DLRAANILVGENLVCKVADFGLAR	1	1	1	P12931	C15(Carbamidomethyl)	0	0	0.0001125	5.18175	3	2614.42	1.69314	46.8868	2
		GAYCLSVSDFDNAKGLNVK	1	1	1	P12931	C4(Carbamidomethyl)	0	0	0.02441	5.17022	3	2058	0.431551	41.804	1
		MPCPPECPESLHDLMCQCWR	3	1	1	P12931	C3(Carbamidomethyl); C7(Carbamidomethyl); C16(Carbamidomethyl); C18(Carbamidomethyl)	0	0	0.0003375	5.1557	2	2603.04	0.556945	43.2797	0
		AGPLAGGVTTFVALYDYESR	90	1	1	P12931		0	0	0.0002841	5.1244	3	2087.05	0.724625	50.5171	0
		LVQLYAVVSEEPIYIVTEYMSK	32	1	1	P12931	M20(Oxidation)	0	0	0.0005217	5.0256	3	2590.34	1.74304	51.9065	0
		VAIKTLKPGTMSPEAFLQEAQVMK	1	1	1	P12931	M11(Oxidation); M23(Oxidation)	0	0.001	0.1066	4.76778	4	2649.4	1.61991	41.5246	1
		FPIKWTAPEAALYGR	2	3	3	P07947;P06241;P12931		0	0	0.01255	4.51462	3	1719.92	0.819566	43.0796	1
		TLKPGTMSPEAFLQEAQVMK	25	1	1	P12931	M19(Oxidation)	0	0	0.01857	4.51421	3	2222.12	0.37858	42.8549	0
		AANILVGENLVCKVADFGLAR	2	1	1	P12931	C12(Carbamidomethyl)	0	0	0.02381	4.49378	2	2230.2	-0.398282	46.2419	1
		LGQGCFGEVWMGTWNGTTR	68	1	1	P12931	C5(Carbamidomethyl)	0	0	0.007164	4.45789	2	2156.97	4.29814	54.2842	0
		LGQGCFGEVWMGTWNGTTR	6	1	1	P12931	C5(Trioxidation); M11(Oxidation)	0	0	0.00572	4.41889	2	2163.92	-0.089449	44.5769	0
		TLKPGTMSPEAFLQEAQVMKK	4	1	1	P12931		0	0	0.01848	4.41654	4	2334.22	-1.19597	42.8049	1
		AANILVGENLVCKVADFGLARLIEDNEYTAR	1	1	1	P12931	C12(Carbamidomethyl)	0	0	0.05624	4.41011	4	3434.78	0.352227	48.4418	2
		TLKPGTMSPEAFLQEAQVMK	19	1	1	P12931	M7(Oxidation); M19(Oxidation)	0	0	0.02822	4.27357	3	2238.11	-0.32464	41.4976	0
		LGQGCFGEVWMGTWNGTTR	46	1	1	P12931	C5(Carbamidomethyl); M11(Oxidation)	0	0	0.008998	4.2547	2	2172.95	-2.94345	52.9789	0
		KLDSGGFYITSR	86	1	1	P12931		0	0	0.001332	4.2283	2	1343.69	-0.332972	39.4594	1
		GAYCLSVSDFDNAK	59	1	1	P12931	C4(Carbamidomethyl)	0	0	0.0007604	4.14361	1	1546.68	0.0199665	41.0949	0
		LGQGCFGEVWMGTWNGTTR	2	1	1	P12931	C5(S(O)-BCN)	0	0	0.06316	4.1369	2	2266.04	-1.32001	45.3625	0
		LPQLVDMAAQIASGMAYVERMNYVHR	5	1	1	P12931	M15(Oxidation); M21(Oxidation)	0	0.001	0.1315	4.1226	4	2995.44	-5.11415	46.323	1
		LGQGCFGEVWMGTWNGTTR	1	1	1	P12931	C5(S(O)-BCN); M11(Oxidation)	0	0	0.03361	4.06636	2	2282.03	-3.04089	44.0958	0
		LVQLYAVVSEEPIYIVTEYMSK	36	1	1	P12931		0	0	0.007791	4.06011	3	2574.34	-0.482192	59.7967	0
		LTTVCPTSKPQTQGLAK	16	1	1	P12931	C5(Carbamidomethyl)	0	0	0.006925	3.99665	2	1829.98	-1.12515	36.9437	0
		TQFNSLQQLVAYYSK	78	1	1	P12931		0	0	0.006076	3.82246	2	1789.91	0.654912	60.3518	0
		GPSAAFAPAAAEPK	57	1	1	P12931		0	0	0.02086	3.79269	2	1284.66	-0.0860744	38.3952	0
		TLKPGTMSPEAFLQEAQVMKK	3	1	1	P12931	M7(Oxidation); M19(Oxidation)	0	0	0.002349	3.71853	2	2366.2	-3.93812	40.2522	1
		LFGGFNSSDTVTSPQR	109	1	1	P12931		0	0	0.003902	3.71106	2	1712.83	1.06251	61.3334	0
		ESETTKGAYCLSVSDFDNAK	1	1	1	P12931	C10(Carbamidomethyl)	0	0	0.06783	3.69907	3	2221.99	-2.00515	40.251	1
		GSLLDFLKGETGK	2	1	1	P12931		0	0	0.03931	3.69889	3	1364.74	-1.28357	44.1429	1
		LGQGCFGEVWMGTWNGTTR	4	1	1	P12931	C5(Trioxidation)	0	0	0.009413	3.65161	3	2147.92	-3.572	46.7043	0
		AANILVGENLVCK	1	2	2	P07947;P12931	C12(Trioxidation)	0	0	0.06459	3.64346	2	1391.72	-0.575899	42.0999	0
		VAIKTLKPGTMSPEAFLQEAQVMK	2	1	1	P12931	M11(Oxidation)	0	0.001	0.1963	3.60296	4	2633.41	1.55297	42.3782	1
		LDSGGFYITSR	57	1	1	P12931		0	0	0.04265	3.43396	2	1215.6	1.43892	40.0608	0
		WTAPEAALYGR	6	3	3	P07947;P06241;P12931		0	0	0.04431	3.42035	3	1234.62	-2.74061	40.4374	0
		TETDLSFK	40	1	1	P12931		0	0	0.05197	3.41104	1	940.461	-1.51613	37.5163	0
		LTTVCPTSKPQTQGLAK	2	1	1	P12931	C5(Trioxidation)	0	0	0.02448	3.36379	2	1820.94	-0.47308	37.9757	0
		HADGLCHRLTTVCPTSKPQTQGLAK	4	1	1	P12931	C6(Oxidation); C13(Carbamidomethyl)	0	0.001	0.2595	3.18081	4	2735.36	-2.48648	36.657	1
		LTTVCPTSKPQTQGLAK	1	1	1	P12931		0	0.001	0.133	3.10876	3	1772.95	-6.7574	38.1193	0
		LTTVCPTSKPQTQGLAK	3	1	1	P12931	C5(S(O)-BCN)	0	0.001	0.08585	3.04326	3	1939.05	-2.41925	38.8185	0
		GRVPYPGMVNR	5	2	2	P07947;P12931	M8(Oxidation)	0	0.001	0.2014	2.98104	3	1261.65	-0.990513	36.6324	1
		AANILVGENLVCK	111	2	2	P07947;P12931	C12(Carbamidomethyl)	0	0	0.02482	2.97736	3	1400.76	0.0883484	41.567	0
		LIEDNEYTAR	14	4	4	P07947;P06241;P12931;P06239		0	0	0.05353	2.93479	3	1223.59	-2.64061	37.2012	0
		GAYCLSVSDFDNAK	1	1	1	P12931		0	0.001	0.07355	2.75684	2	1489.65	-6.18885	42.8273	0
		HADGLCHR	66	1	1	P12931	C6(Carbamidomethyl)	0	0	0.02682	2.72804	2	965.437	0.33062	27.5716	0
		GSLLDFLK	46	5	4	P07947;P06241;P07948;P12931		0	0.001	0.102	2.71052	1	892.511	-2.91289	45.3125	0
		HADGLCHRLTTVCPTSKPQTQGLAK	2	1	1	P12931	C6(Oxidation)	0	0.005	0.3519	2.66581	4	2678.35	-0.541644	36.8291	1
		GRVPYPGMVNR	7	2	2	P07947;P12931		0	0	0.03545	2.62255	2	1245.65	-2.74721	37.2062	1
		LTTVCPTSKPQTQGLAK	1	1	1	P12931	C5(Dioxidation)	0	0.001	0.1429	2.58711	2	1804.94	-1.40086	37.0143	0
		GAYCLSVSDFDNAK	2	1	1	P12931	C4(Trioxidation)	0	0	0.03118	2.57095	1	1537.65	1.35461	42.2769	0
		LLLNAENPR	78	1	1	P12931		0	0	0.04311	2.45055	1	1039.59	-0.629193	38.2299	0
		GAYCLSVSDFDNAK	1	1	1	P12931	C4(S(O)-BCN)	0	0.001	0.1206	2.4384	2	1655.76	-0.79688	42.3243	0
		TETDLSFKK	1	1	1	P12931		0	0.001	0.1766	2.43723	2	1068.56	1.3383	36.7442	1
		VADFGLAR	58	5	1	P12931		0	0.001	0.2673	2.3648	2	848.462	-0.743314	38.8713	0
		HADGLCHR	22	1	1	P12931	C6(Trioxidation)	0	0	0.04026	2.09006	2	956.401	0.437159	26.8404	0
		EVLDQVER	37	1	1	P12931		0	0.003	0.3165	2.08749	2	987.51	-0.67443	37.2087	0
		VPYPGMVNR	20	2	2	P07947;P12931		0	0.001	0.1271	2.0855	2	1032.53	-0.209995	37.679	0
		HADGLCHR	4	1	1	P12931	C6(Dioxidation)	0	0.003	0.3276	1.83839	2	940.405	-0.743951	28.0436	0
		SDVWSFGILLTELTTK	76	1	1	P12931		0	0	0.05519	1.81658	2	1809.97	0.907266	62.9624	0
		AANILVGENLVCK	2	2	2	P07947;P12931	C12(S(O)-BCN)	0	0.003	0.3175	1.80521	2	1509.83	-2.81584	42.626	0
		DAWEIPR	16	4	3	P07947;P07948;P12931		0	0.002	0.2764	1.61987	2	886.44	-1.82662	40.2155	0
		HADGLCHR	4	1	1	P12931	C6(Oxidation)	0	0.003	0.3078	1.51197	2	924.408	-3.22152	26.9026	0
		ESETTK	14	4	4	P07947;P09769;P06241;P12931		0	0.006	0.37	1.30818	1	694.326	0.318681	26.3388	0
		VPYPGMVNR	3	2	2	P07947;P12931	M6(Oxidation)	0	0.001	0.1626	1.26376	2	1048.52	-0.945331	36.8583	0

## Sheet: Dataset 3E
Accession	Description: 100 mM H2O2, 0 mM Added DTT, Replicate 1	Score	Coverage	# Proteins	# Unique Peptides	# Peptides	# PSMs	# AAs	MW [kDa]	calc. pI
P12931	Proto-oncogene tyrosine-protein kinase Src OS=Homo sapiens GN=SRC PE=1 SV=3 - [SRC_HUMAN]	6143.74	78.17	5	40	53	2145	536	59.797	7.41553
		Sequence	# PSMs	# Proteins	# Protein Groups	Protein Group Accessions	Modifications	ΔCn	q-Value	PEP	XCorr	Charge	MH+ [Da]	ΔM [ppm]	RT [min]	# Missed Cleavages
		RSLEPAENVHGAGGGAFPASQTPSKPASADGHR	10	1	1	P12931		0	0	5.203e-06	9.62756	4	3256.6	5.99128	36.8117	1
		TQFNSLQQLVAYYSKHADGLCHR	1	1	1	P12931	C21(Trioxidation)	0	0	0.000608	6.96352	4	2727.3	3.80778	44.4035	1
		GPSAAFAPAAAEPKLFGGFNSSDTVTSPQR	1	1	1	P12931		0	0	0.0004671	6.62653	3	2978.48	3.85901	42.9357	1
		LTTVCPTSKPQTQGLAKDAWEIPR	1	1	1	P12931	C5(Carbamidomethyl)	0	0	0.0003519	6.36711	4	2697.41	1.17273	40.1889	1
		KLDSGGFYITSRTQFNSLQQLVAYYSK	1	1	1	P12931		0	0	0.003319	6.16645	4	3114.59	0.763616	45.7221	2
		LPQLVDMAAQIASGMAYVER	199	1	1	P12931	M7(Oxidation)	0	0	0.0007113	6.13261	3	2179.09	-0.75078	46.3138	0
		SLEPAENVHGAGGGAFPASQTPSKPASADGHR	33	1	1	P12931		0	0	3.78592e-07	6.01001	3	3100.5	3.85134	37.1045	0
		LPQLVDMAAQIASGMAYVER	184	1	1	P12931		0	0	3.392e-05	5.92141	2	2163.1	4.17895	52.7806	0
		TLKPGTMSPEAFLQEAQVMK	23	1	1	P12931	M7(Oxidation)	0	0	0.001081	5.91119	3	2222.12	2.109	42.257	0
		LPQLVDMAAQIASGMAYVER	89	1	1	P12931	M7(Oxidation); M15(Oxidation)	0	0	6.815e-05	5.55598	2	2195.09	3.85738	44.3247	0
		LVQLYAVVSEEPIYIVTEYMSK	16	1	1	P12931		0	0	0.000624	5.46454	3	2574.35	2.36289	49.5616	0
		AGPLAGGVTTFVALYDYESRTETDLSFKK	1	1	1	P12931		0	0	0.0003259	5.33289	4	3136.59	2.96789	46.1025	2
		LGQGCFGEVWMGTWNGTTR	4	1	1	P12931	C5(Trioxidation); M11(Oxidation)	0	0	0.0004029	4.9911	2	2163.93	4.6491	44.8355	0
		SDVWSFGILLTELTTK	80	1	1	P12931		0	0	0.0007625	4.96666	2	1809.97	0.974709	56.8243	0
		TLKPGTMSPEAFLQEAQVMKK	8	1	1	P12931	M19(Oxidation)	0	0	0.003608	4.88838	3	2350.22	1.81256	41.7906	1
		SDVWSFGILLTELTTKGR	1	1	1	P12931		0	0	0.0006577	4.88767	3	2023.08	-0.990472	48.4325	1
		AGPLAGGVTTFVALYDYESR	95	1	1	P12931		0	0	0.0005041	4.86944	3	2087.05	1.1633	50.7737	0
		TLKPGTMSPEAFLQEAQVMK	14	1	1	P12931		0	0	0.007006	4.77595	3	2206.13	2.25397	43.8808	0
		TQFNSLQQLVAYYSK	77	1	1	P12931		0	0	0.000463	4.76497	2	1789.91	1.2005	55.7746	0
		FTIKSDVWSFGILLTELTTK	1	1	1	P12931		0	0	0.001275	4.76161	3	2299.25	-2.17381	49.5045	1
		LPQLVDMAAQIASGMAYVERMNYVHR	2	1	1	P12931	M15(Oxidation); M21(Oxidation)	0	0	0.01085	4.74287	4	2995.47	4.91079	45.9622	1
		AANILVGENLVCKVADFGLAR	8	1	1	P12931	C12(Trioxidation)	0	0	0.01181	4.43793	3	2221.17	1.75445	44.1838	1
		HADGLCHRLTTVCPTSKPQTQGLAK	2	1	1	P12931	C6(Oxidation); C13(Trioxidation)	0	0	0.02582	4.42997	4	2726.34	1.66081	36.5669	1
		VAIKTLKPGTMSPEAFLQEAQVMK	1	1	1	P12931	M11(Oxidation)	0	0	0.01175	4.41972	4	2633.41	3.96339	42.2706	1
		LTTVCPTSKPQTQGLAK	12	1	1	P12931	C5(Carbamidomethyl)	0	0	0.001968	4.41138	2	1829.98	2.74379	36.6903	0
		AANILVGENLVCKVADFGLAR	2	1	1	P12931	C12(Carbamidomethyl)	0	0	0.01894	4.40527	4	2230.21	4.24213	45.9386	1
		LVQLYAVVSEEPIYIVTEYMSK	35	1	1	P12931	M20(Oxidation)	0	0	0.0007117	4.33865	3	2590.34	0.965472	52.2037	0
		FPIKWTAPEAALYGR	1	3	3	P07947;P06241;P12931		0	0	0.00436	4.21767	3	1719.93	4.43924	42.9305	1
		GAYCLSVSDFDNAKGLNVK	1	1	1	P12931	C4(Carbamidomethyl)	0	0	0.003334	4.19934	3	2058.01	4.61325	41.6357	1
		GSLLDFLKGETGKYLR	3	1	1	P12931		0	0	0.005195	4.18617	3	1796.99	0.431755	45.0302	2
		TLKPGTMSPEAFLQEAQVMKK	7	1	1	P12931	M7(Oxidation); M19(Oxidation)	0	0	0.02057	4.17477	2	2366.22	5.2447	39.9447	1
		LFGGFNSSDTVTSPQR	110	1	1	P12931		0	0	0.001237	4.13964	2	1712.82	-0.505396	57.9854	0
		LGQGCFGEVWMGTWNGTTR	48	1	1	P12931	C5(Carbamidomethyl); M11(Oxidation)	0	0	0.00703	4.05699	2	2172.96	-0.246948	52.0365	0
		LTTVCPTSKPQTQGLAK	1	1	1	P12931		0	0	0.004207	3.93746	3	1772.96	0.265469	36.7048	0
		LTTVCPTSKPQTQGLAK	2	1	1	P12931	C5(Dioxidation)	0	0	0.01302	3.86266	3	1804.95	1.36456	37.3221	0
		KLDSGGFYITSR	90	1	1	P12931		0	0	0.001746	3.82417	2	1343.7	2.75581	39.1954	1
		AANILVGENLVCK	115	2	2	P07947;P12931	C12(Carbamidomethyl)	0	0	0.009247	3.79152	2	1400.76	2.75589	40.9702	0
		LGQGCFGEVWMGTWNGTTR	59	1	1	P12931	C5(Carbamidomethyl)	0	0	0.0105	3.77101	2	2156.97	3.95858	50.0585	0
		GAYCLSVSDFDNAK	42	1	1	P12931	C4(Carbamidomethyl)	0	0	0.001345	3.74995	1	1546.69	3.33476	40.9565	0
		LTTVCPTSKPQTQGLAK	4	1	1	P12931	C5(Trioxidation)	0	0	0.005472	3.72879	3	1820.94	0.994346	37.5914	0
		GRVPYPGMVNR	4	2	2	P07947;P12931		0	0	0.03989	3.70838	3	1245.65	1.87236	36.781	1
		TLKPGTMSPEAFLQEAQVMK	28	1	1	P12931	M7(Oxidation); M19(Oxidation)	0	0	0.0157	3.62098	3	2238.12	2.45697	41.0431	0
		LGQGCFGEVWMGTWNGTTR	38	1	1	P12931	C5(Trioxidation)	0	0	0.0171	3.51344	2	2147.92	-3.93515	51.7006	0
		GSLLDFLKGETGK	2	1	1	P12931		0	0	0.004402	3.34863	2	1364.74	0.381031	44.0938	1
		LTTVCPTSKPQTQGLAK	8	1	1	P12931	C5(S(O)-BCN)	0	0	0.03502	3.26754	2	1939.06	2.87577	38.4909	0
		LGQGCFGEVWMGTWNGTTR	1	1	1	P12931	C5(S(O)-BCN); M11(Oxidation)	0	0.001	0.1644	3.14571	3	2282.02	-5.93537	43.9852	0
		LTTVCPTSKPQTQGLAK	1	1	1	P12931	C5(Oxidation)	0	0.001	0.06389	3.10488	3	1788.98	13.6136	36.6966	0
		GSLLDFLK	58	5	3	P07947;P06241;P12931		0	0.001	0.2094	3.00459	1	892.513	-1.20324	44.976	0
		HADGLCHR	102	1	1	P12931	C6(Trioxidation)	0	0	0.009023	2.96982	2	956.401	0.947699	32.7578	0
		GPSAAFAPAAAEPK	49	1	1	P12931		0	0	0.01691	2.95234	2	1284.66	-1.5114	57.5292	0
		LGQGCFGEVWMGTWNGTTR	1	1	1	P12931	C5(S(O)-BCN)	0	0	0.00944	2.93654	2	2266.06	6.3294	45.7028	0
		LDSGGFYITSR	51	1	1	P12931		0	0	0.04657	2.85403	2	1215.6	0.133462	55.4396	0
		GAYCLSVSDFDNAK	10	1	1	P12931	C4(Trioxidation)	0	0	0.03574	2.75909	2	1537.65	4.08472	42.1073	0
		GLNVKHYK	1	1	1	P12931		0	0.001	0.1419	2.69645	2	958.546	-0.932901	35.4878	1
		WTAPEAALYGR	3	3	3	P07947;P06241;P12931		0	0	0.03758	2.67943	2	1234.62	1.6454	40.2655	0
		GAYCLSVSDFDNAK	2	1	1	P12931	C4(S(O)-BCN)	0	0	0.04255	2.56654	3	1655.77	3.5816	42.2006	0
		LIEDNEYTAR	11	4	3	P07947;P06241;P12931		0	0	0.03011	2.51396	3	1223.59	0.950903	36.8972	0
		HADGLCHR	34	1	1	P12931	C6(Carbamidomethyl)	0	0	0.04697	2.40284	2	965.438	0.773162	27.5329	0
		GRVPYPGMVNR	13	2	2	P07947;P12931	M8(Oxidation)	0	0.001	0.1031	2.36008	3	1261.65	2.27495	36.4469	1
		AANILVGENLVCK	3	2	2	P07947;P12931	C12(Trioxidation)	0	0.001	0.2286	2.25423	3	1391.73	4.50171	41.9866	0
		HADGLCHR	2	1	1	P12931		0	0.001	0.1266	2.23489	2	908.411	-5.58368	27.5706	0
		GAYCLSVSDFDNAK	1	1	1	P12931	C4(Oxidation)	0	0.001	0.1653	2.20965	2	1505.68	14.3607	39.7619	0
		VPYPGMVNR	9	2	2	P07947;P12931		0	0.001	0.1863	2.20117	2	1032.53	2.74561	37.5145	0
		TETDLSFKK	1	1	1	P12931		0	0.001	0.1418	2.13038	2	1068.56	1.90949	36.3993	1
		VADFGLAR	70	5	1	P12931		0	0	0.04662	2.12197	1	848.464	1.93417	38.7684	0
		MNYVHR	8	1	1	P12931	M1(Oxidation)	0	0.006	0.3256	1.96342	2	835.387	-0.766872	35.2007	0
		AANILVGENLVCK	18	2	2	P07947;P12931	C12(S(O)-BCN)	0	0.001	0.2379	1.92925	2	1509.84	2.52027	42.6029	0
		LLLNAENPR	78	1	1	P12931		0	0.001	0.189	1.92605	2	1039.59	-1.17053	51.7753	0
		VPYPGMVNR	9	2	2	P07947;P12931	M6(Oxidation)	0	0	0.05021	1.72446	2	1048.53	2.43087	36.5707	0
		HADGLCHR	9	1	1	P12931	C6(Dioxidation)	0	0.001	0.237	1.71396	2	940.407	1.72236	34.6037	0
		TETDLSFK	44	1	1	P12931		0	0.001	0.201	1.71332	2	940.464	1.84433	57.7257	0
		HADGLCHR	1	1	1	P12931	C6(Oxidation)	0	0.001	0.2512	1.68261	2	924.41	-0.118287	27.485	0
		LVQLYAVVSEEPIYIVTEYMSKGSLLDFLK	1	1	1	P12931		0	0.001	0.2427	1.68044	3	3447.84	1.22817	49.6527	1
		HADGLCHR	2	1	1	P12931	C6(S(O)-BCN)	0	0.001	0.245	1.66548	3	1074.52	2.44852	35.9063	0
		ESETTK	16	4	4	P07947;P09769;P06241;P12931		0	0.001	0.1075	1.59594	1	694.325	-0.47247	23.122	0
		EVLDQVER	37	1	1	P12931		0	0.001	0.2311	1.58153	2	987.512	1.67424	39.2729	0
		MPCPPECPESLHDLMCQCWR	1	1	1	P12931	C3(Carbamidomethyl); C7(Carbamidomethyl); C16(Carbamidomethyl); C18(S(O)-BCN)	0	0.478	0.8287	1.55746	4	2712.11	-2.78138	43.6004	0
		DAWEIPR	14	4	2	P07947;P12931		0	0.006	0.3483	1.50768	2	886.444	2.23577	40.0143	0

## Sheet: Dataset 3F
Accession	Description: 100 mM H2O2, 0 mM Added DTT, Replicate 2	Score	Coverage	# Proteins	# Unique Peptides	# Peptides	# PSMs	# AAs	MW [kDa]	calc. pI
P12931	Proto-oncogene tyrosine-protein kinase Src OS=Homo sapiens GN=SRC PE=1 SV=3 - [SRC_HUMAN]	5291.36	78.73	7	35	50	1860	536	59.797	7.41553
		Sequence	# PSMs	# Proteins	# Protein Groups	Protein Group Accessions	Modifications	ΔCn	q-Value	PEP	XCorr	Charge	MH+ [Da]	ΔM [ppm]	RT [min]	# Missed Cleavages
		SLEPAENVHGAGGGAFPASQTPSKPASADGHR	32	1	1	P12931		0	0	1.33649e-10	8.89517	3	3100.48	-0.636979	36.1835	0
		RSLEPAENVHGAGGGAFPASQTPSKPASADGHR	3	1	1	P12931		0	0	4.654e-07	8.37783	3	3256.58	-0.283146	36.095	1
		TLKPGTMSPEAFLQEAQVMKK	7	1	1	P12931	M19(Oxidation)	0	0	0.0004177	5.93216	3	2350.21	-0.680556	40.7491	1
		LPQLVDMAAQIASGMAYVER	73	1	1	P12931	M7(Oxidation); M15(Oxidation)	0	0	4.642e-05	5.85728	2	2195.08	0.187088	43.1234	0
		GPSAAFAPAAAEPKLFGGFNSSDTVTSPQR	1	1	1	P12931		0	0	1.52e-05	5.81118	3	2978.47	2.62949	41.964	1
		AANILVGENLVCKVADFGLAR	3	1	1	P12931	C12(Carbamidomethyl)	0	0	0.00129	5.75272	3	2230.21	2.77032	44.899	1
		TLKPGTMSPEAFLQEAQVMK	16	1	1	P12931	M7(Oxidation)	0	0	0.01511	5.72185	3	2222.12	-0.445433	41.2424	0
		LPQLVDMAAQIASGMAYVER	144	1	1	P12931	M7(Oxidation)	0	0	5.637e-05	5.67097	3	2179.09	-0.16258	45.2903	0
		TLKPGTMSPEAFLQEAQVMK	19	1	1	P12931	M7(Oxidation); M19(Oxidation)	0	0	0.01204	5.57223	3	2238.12	0.820733	39.8194	0
		LGQGCFGEVWMGTWNGTTR	46	1	1	P12931	C5(Carbamidomethyl); M11(Oxidation)	0	0	0.0001113	5.48755	2	2172.96	2.5619	42.0826	0
		LGQGCFGEVWMGTWNGTTR	36	1	1	P12931	C5(Carbamidomethyl)	0	0	6.811e-05	5.40134	2	2156.96	-1.47439	43.3323	0
		AANILVGENLVCKVADFGLAR	3	1	1	P12931	C12(Trioxidation)	0	0	0.0006876	5.29955	3	2221.16	-0.883527	43.1584	1
		AGPLAGGVTTFVALYDYESR	89	1	1	P12931		0	0	0.0004224	5.29135	3	2087.05	1.07556	49.2091	0
		TLKPGTMSPEAFLQEAQVMKK	2	1	1	P12931		0	0	0.01825	5.09551	4	2334.22	-0.673007	41.9446	1
		LPQLVDMAAQIASGMAYVER	141	1	1	P12931		0	0	1.272e-05	5.0356	2	2163.1	3.84036	52.8912	0
		TLKPGTMSPEAFLQEAQVMK	11	1	1	P12931		0	0	0.009251	5.00113	3	2206.12	-1.06597	42.988	0
		VAIKTLKPGTMSPEAFLQEAQVMK	1	1	1	P12931	M11(Oxidation)	0	0	0.05779	4.84729	4	2633.41	3.49985	41.2576	1
		SDVWSFGILLTELTTKGR	1	1	1	P12931		0	0	0.0007944	4.73987	3	2023.08	-0.628439	47.4612	1
		LGQGCFGEVWMGTWNGTTR	5	1	1	P12931	C5(Trioxidation); M11(Oxidation)	0	0	0.0004737	4.55565	2	2163.93	4.19781	43.6967	0
		GAYCLSVSDFDNAKGLNVK	1	1	1	P12931	C4(Carbamidomethyl)	0	0	0.004641	4.43684	3	2058	2.29997	40.6545	1
		LTTVCPTSKPQTQGLAK	3	1	1	P12931	C5(Trioxidation)	0	0	0.00958	4.3883	3	1820.94	-2.22343	36.6243	0
		FTIKSDVWSFGILLTELTTK	1	1	1	P12931		0	0	0.01807	4.37473	3	2299.26	1.48948	48.5885	1
		LPQLVDMAAQIASGMAYVERMNYVHR	2	1	1	P12931	M15(Oxidation); M21(Oxidation)	0	0	0.007059	4.36239	4	2995.46	0.591126	44.9596	1
		GSLLDFLKGETGKYLR	2	1	1	P12931		0	0	0.02336	4.34686	4	1796.98	-3.58363	44.1745	2
		FPIKWTAPEAALYGR	1	3	2	P07947;P12931		0	0	0.001841	4.34161	3	1719.93	2.41648	42.0076	1
		TLKPGTMSPEAFLQEAQVMKK	10	1	1	P12931	M7(Oxidation); M19(Oxidation)	0	0	0.001559	4.24364	2	2366.21	-0.739592	38.9749	1
		LVQLYAVVSEEPIYIVTEYMSK	30	1	1	P12931	M20(Oxidation)	0	0	0.000786	4.1584	3	2590.34	0.399969	52.8498	0
		AANILVGENLVCK	4	2	2	P07947;P12931	C12(Trioxidation)	0	0	0.0007217	4.05475	1	1391.72	0.0916013	40.8367	0
		HADGLCHRLTTVCPTSKPQTQGLAK	2	1	1	P12931	C6(Oxidation); C13(Trioxidation)	0	0.002	0.3012	4.0339	4	2726.32	-4.24944	35.6308	1
		LTTVCPTSKPQTQGLAK	11	1	1	P12931	C5(Carbamidomethyl)	0	0	0.003926	4.00253	3	1829.98	-0.665552	35.8495	0
		LVQLYAVVSEEPIYIVTEYMSK	19	1	1	P12931		0	0	0.01534	3.96021	3	2574.35	2.50514	56.5231	0
		LGQGCFGEVWMGTWNGTTR	11	1	1	P12931	C5(Trioxidation)	0	0	0.0005201	3.82298	2	2147.93	2.77099	45.2582	0
		GAYCLSVSDFDNAK	40	1	1	P12931	C4(Carbamidomethyl)	0	0	0.0003439	3.75671	1	1546.68	-1.63744	39.9262	0
		LFGGFNSSDTVTSPQR	92	1	1	P12931		0	0	0.006336	3.66194	2	1712.82	0.13602	59.0981	0
		AANILVGENLVCK	105	2	2	P07947;P12931	C12(Carbamidomethyl)	0	0	0.008914	3.6089	2	1400.75	-1.25282	39.9615	0
		TQFNSLQQLVAYYSK	64	1	1	P12931		0	0	0.001397	3.55937	2	1789.91	-0.504471	58.2462	0
		LTTVCPTSKPQTQGLAK	6	1	1	P12931	C5(S(O)-BCN)	0	0	0.0104	3.39807	2	1939.06	-0.649615	37.5439	0
		LGQGCFGEVWMGTWNGTTR	1	1	1	P12931	C5(S(O)-BCN); M11(Oxidation)	0	0.001	0.1481	3.31472	3	2282.04	-0.0779779	42.8758	0
		LDSGGFYITSR	42	1	1	P12931		0	0	0.03172	3.2726	2	1215.6	-1.57368	38.8537	0
		GSLLDFLK	56	5	2	P07947;P12931		0	0.001	0.11	3.25463	1	892.512	-2.29741	44.3055	0
		GSLLDFLKGETGK	2	1	1	P12931		0	0	0.002619	3.23145	2	1364.74	-2.03401	43.165	1
		GRVPYPGMVNR	6	2	2	P07947;P12931		0	0.001	0.1535	3.15617	2	1245.65	-3.62919	35.9775	1
		GPSAAFAPAAAEPK	52	1	1	P12931		0	0	0.04378	2.96976	2	1284.66	0.103969	57.1351	0
		GAYCLSVSDFDNAK	7	1	1	P12931	C4(Trioxidation)	0	0	0.01733	2.93115	2	1537.65	0.353519	41.0223	0
		GAYCLSVSDFDNAKGLNVKHYK	1	1	1	P12931	C4(Carbamidomethyl)	0	0.001	0.104	2.92978	3	2486.21	-1.10604	38.8096	2
		HADGLCHR	118	1	1	P12931	C6(Trioxidation)	0	0	0.02088	2.83235	2	956.401	0.373342	30.8116	0
		KLDSGGFYITSR	71	1	1	P12931		0	0	0.0304	2.82788	3	1343.69	-2.09178	39.2814	1
		ESLRLEVK	1	2	2	P07947;P12931		0	0.001	0.1066	2.78918	2	973.567	-0.988402	35.9565	1
		GLNVKHYK	2	1	1	P12931		0	0.002	0.2739	2.72029	2	958.547	0.404268	34.5633	1
		SDVWSFGILLTELTTK	87	1	1	P12931		0	0	0.01615	2.68703	2	1809.97	1.37937	60.5436	0
		GAYCLSVSDFDNAK	2	1	1	P12931	C4(Oxidation)	0	0	0.06533	2.64477	2	1505.65	-4.93484	42.4135	0
		HADGLCHR	26	1	1	P12931	C6(Carbamidomethyl)	0	0	0.008636	2.51702	2	965.437	-0.111921	26.9101	0
		GAYCLSVSDFDNAK	4	1	1	P12931	C4(S(O)-BCN)	0	0	0.05139	2.43445	2	1655.76	-0.280808	41.2312	0
		GRVPYPGMVNR	11	2	2	P07947;P12931	M8(Oxidation)	0	0	0.06762	2.28322	3	1261.64	-2.22414	35.5245	1
		TETDLSFKK	1	1	1	P12931		0	0	0.06036	2.26034	2	1068.56	-1.40343	35.4466	1
		TETDLSFK	49	1	1	P12931		0	0.001	0.2199	2.21143	2	940.463	0.351649	37.7654	0
		LLLNAENPR	72	1	1	P12931		0	0.001	0.1242	2.1057	2	1039.59	-0.818261	50.8035	0
		VPYPGMVNR	5	2	2	P07947;P12931		0	0.001	0.1059	1.9912	2	1032.53	-1.51047	36.5478	0
		DAWEIPR	16	4	2	P07947;P12931		0	0.001	0.1279	1.90229	1	886.44	-1.46718	38.9787	0
		HADGLCHR	1	1	1	P12931		0	0.001	0.07175	1.9008	2	908.409	-6.86028	27.1398	0
		AANILVGENLVCK	11	2	2	P07947;P12931	C12(S(O)-BCN)	0	0.001	0.1213	1.88327	2	1509.83	-0.794576	41.5883	0
		LIEDNEYTAR	10	4	2	P07947;P12931		0	0	0.04546	1.86809	1	1223.59	-1.37157	35.9737	0
		VADFGLAR	69	5	2	P08581;P12931		0	0.001	0.2322	1.7051	2	848.461	-1.39074	57.8852	0
		ESETTK	17	4	3	P07947;P09769;P12931		0	0.001	0.08796	1.70236	1	694.325	-0.736187	24.5752	0
		EVLDQVER	43	1	1	P12931		0	0.002	0.3152	1.65421	2	987.511	0.561712	58.9327	0
		HADGLCHR	2	1	1	P12931	C6(Dioxidation)	0	0.003	0.3543	1.63052	2	940.407	1.46275	26.0494	0
		VPYPGMVNR	8	2	2	P07947;P12931	M6(Oxidation)	0	0.001	0.07439	1.45409	2	1048.52	-1.64386	35.7125	0
