# Supplementary material for: Direct cysteine sulfenylation drives activation of the Src kinase
Source: Nat Commun. 2018 Oct 30;9:4522. doi: 10.1038/s41467-018-06790-1 (PMC6207713; doi:10.1038/s41467-018-06790-1)
Supplement: Supplementary file 6 — Supplementary Data 3 [file 41467_2018_6790_MOESM6_ESM.xlsx]

## Sheet: 0 mM H2O2
Accession	Description: 0 mM H2O2, 2.0 mM added DTT
P12931	Proto-oncogene tyrosine-protein kinase Src OS=Homo sapiens GN=SRC PE=1 SV=3 - [SRC_HUMAN]	1236.02	65.86	19	29	35	311	536	59.797	7.41553
		Sequence	# PSMs	# Proteins	# Protein Groups	Protein Group Accessions	Modifications	ΔCn	q-Value	PEP	XCorr	Charge	MH+ [Da]	ΔM [ppm]	RT [min]	# Missed Cleavages
		LPQLVDMAAQIASGMAYVER	32	2	1	P12931		0	0	8.88e-08	7.02773	2	2164.48	0.69	78.9937	0
		LVQLYAVVSEEPIYIVTEYMSK	11	2	1	P12931		0	0	3.276e-06	6.78803	3	2579.19	1.62	82.4388	0
		LGQGCFGEVWMGTWNGTTR	23	2	1	P12931	C5(Carbamidomethyl)	0	0	3.05e-05	6.26988	2	2158.13	0.58	75.1155	0
		RSLEPAENVHGAGGGAFPASQTPSKPASADGHR	1	2	1	P12931		0	0	8.631e-07	6.268	3	3257.82	0.41	45.8613	1
		AGPLAGGVTTFVALYDYESR	55	2	1	P12931		0	0	1.514e-08	6.22643	2	2087.43	0.19	91.5627	0
		SLEPAENVHGAGGGAFPASQTPSKPASADGHR	6	2	1	P12931		0	0	4.332e-06	5.21554	3	3101.42	0.31	46.7101	0
		LFGGFNSSDTVTSPQR	24	2	1	P12931		0	0	3.302e-05	5.10846	2	1714.35	0.76	58.6964	0
		SDVWSFGILLTELTTK	19	2	1	P12931		0	0	0.0001118	5.089	2	1811.56	0.8	92.6972	0
		TQFNSLQQLVAYYSK	27	2	1	P12931		0	0	0.0004007	4.97254	3	1791.66	0.58	70.7449	0
		GPSAAFAPAAAEPKLFGGFNSSDTVTSPQR	2	2	1	P12931		0	0	2.677e-05	4.93256	3	2979.53	0.36	62.3361	1
		TLKPGTMSPEAFLQEAQVMK	7	2	1	P12931		0	0	2.279e-05	4.64267	2	2208.46	1.17	66.1665	0
		FPIKWTAPEAALYGR	4	7	2	P12931;P07947		0	0	0.001279	4.52699	3	1720.87	0.32	62.602	1
		AANILVGENLVCKVADFGLAR	1	2	1	P12931	C12(Carbamidomethyl)	0	0	3.089e-05	4.50136	2	2231	0.4	70.9038	1
		GAYCLSVSDFDNAK	11	2	1	P12931	C4(Carbamidomethyl)	0	0	0.001552	4.44225	2	1548.17	0.74	56.8341	0
		FTIKSDVWSFGILLTELTTK	3	2	1	P12931		0	0	0.0009984	4.38645	3	2301.65	0.8	82.7105	1
		LDSGGFYITSR	7	2	1	P12931		0	0	0.002257	4.23173	2	1216.23	0.31	53.3688	0
		KLDSGGFYITSR	7	2	1	P12931		0	0	0.009559	4.10598	2	1343.83	0.07	51.8775	1
		ESETTKGAYCLSVSDFDNAK	3	2	1	P12931	C10(Carbamidomethyl)	0	0	1.392e-05	3.97797	2	2221.78	-0.11	55.3075	1
		LGQGCFGEVWMGTWNGTTR	1	2	1	P12931		0	0.003	0.1436	3.8687	2	2099.14	-0.4	64.376	0
		LTTVCPTSKPQTQGLAK	7	2	1	P12931	C5(Carbamidomethyl)	0	0.003	0.08835	3.84309	2	1830.48	0.25	44.7657	0
		AGPLAGGVTTFVALYDYESRTETDLSFK	1	2	1	P12931		0	0	2.434e-05	3.68641	3	3012.1	1.2	75.2427	1
		TQFNSLQQLVAYYSKHADGLCHR	1	2	1	P12931	C21(Carbamidomethyl)	0	0.003	0.1309	3.60892	3	2737.68	0.45	66.8639	1
		SDVWSFGILLTELTTKGR	1	2	1	P12931		0	0	0.0001365	3.46357	2	2023.6	0.26	78.1308	1
		LIEDNEYTAR	2	10	2	P12931;P07947		0	0.003	0.02963	3.42579	2	1223.6	0	45.6855	0
		AANILVGENLVCK	14	4	2	P12931;P07947	C12(Carbamidomethyl)	0	0	0.002992	3.4254	2	1402.17	0.71	58.0003	0
		GPSAAFAPAAAEPK	9	2	1	P12931		0	0	0.001236	3.41884	2	1285.15	0.25	48.0696	0
		WTAPEAALYGR	7	7	2	P12931;P07947		0	0	0.008176	3.38345	2	1236.07	0.72	55.834	0
		VAIKTLKPGTMSPEAFLQEAQVMK	1	2	1	P12931		0	0	0.001507	3.22369	3	2619.26	0.62	65.2287	1
		LTTVCPTSKPQTQGLAK	1	2	1	P12931	C5(Trioxidation)	0	0.003	0.01406	3.10255	2	1821.37	0.21	46.746	0
		GSLLDFLKGETGK	3	2	1	P12931		0	0	0.006261	3.089	2	1366.06	0.66	65.7076	1
		GRVPYPGMVNR	3	4	2	P12931;P07947		0	0.003	0.02825	2.9923	2	1246.29	0.32	46.5641	1
		AANILVGENLVCK	2	4	2	P12931;P07947	C12(Trioxidation)	0	0	0.004706	2.95476	2	1392.23	0.26	57.1777	0
		LLLNAENPR	2	2	1	P12931		0	0.003	0.1141	2.93103	2	1040.1	0.26	49.1894	0
		HADGLCHR	1	2	1	P12931	C6(Trioxidation)	0	0.003	0.1606	2.46361	2	956.571	0.09	40.6827	0
		GAYCLSVSDFDNAKGLNVK	1	2	1	P12931	C4(Carbamidomethyl)	0	0.003	0.1244	2.43575	3	2058.65	0.22	59.387	1
		GAYCLSVSDFDNAK	1	2	1	P12931	C4(Trioxidation)	0	0.009	0.2212	2.30861	2	1539.27	0.81	58.804	0
		AGPLAGGVTTFVALYDYESRTETDLSFKK	5	2	1	P12931		0	0.003	0.1362	2.3047	3	3130.96	-1.88	79.4034	2
		VADFGLAR	2	13	1	P12931		0	0.009	0.2615	2.28813	2	848.491	0.01	51.2258	0
		HADGLCHR	2	2	1	P12931	C6(Carbamidomethyl)	0	0.003	0.1594	2.1617	2	965.539	0.05	37.6819	0
		VPYPGMVNR	1	4	2	P12931;P07947		0	0.003	0.03674	1.576	1	1032.4	-0.13	47.358	0

## Sheet: 0.2 mM H2O2
Accession	Description: 0.2 mM H2O2, 2.0 mM added DTT	Score	Coverage	# Proteins	# Unique Peptides	# Peptides	# PSMs	# AAs	MW [kDa]	calc. pI
P12931	Proto-oncogene tyrosine-protein kinase Src OS=Homo sapiens GN=SRC PE=1 SV=3 - [SRC_HUMAN]	1549.85	73.13	29	43	43	388	536	59.797	7.41553
		Sequence	# PSMs	# Proteins	# Protein Groups	Protein Group Accessions	Modifications	ΔCn	q-Value	PEP	XCorr	Charge	MH+ [Da]	ΔM [Da]	RT [min]	# Missed Cleavages
		LDSGGFYITSRTQFNSLQQLVAYYSK	2	2	1	P12931		0	0	1.87e-07	7.16	3	2986.77	0.09	73.51	1
		LPQLVDMAAQIASGMAYVER	37	2	1	P12931		0	0	1.41e-09	6.91	2	2164.48	0.69	82.88	0
		RSLEPAENVHGAGGGAFPASQTPSKPASADGHR	1	2	1	P12931		0	0	1.56e-12	6.77	3	3257.91	0.44	45.8	1
		AGPLAGGVTTFVALYDYESR	67	2	1	P12931		0	0	5.45e-08	6.56	2	2089.79	1.38	82.71	0
		HEKLVQLYAVVSEEPIYIVTEYMSK	3	2	1	P12931		0	0	1.49e-05	6.01	3	2970.93	0.8	76.93	1
		LGQGCFGEVWMGTWNGTTR	31	2	1	P12931	C5(Carbamidomethyl)	0	0	7.71e-06	5.87	2	2158.51	0.77	73.04	0
		LVQLYAVVSEEPIYIVTEYMSK	11	2	1	P12931		0	0	1.08e-07	5.83	3	2574.92	0.19	83	0
		SLEPAENVHGAGGGAFPASQTPSKPASADGHR	9	2	1	P12931		0	0	2.23e-07	5.39	3	3101.33	0.28	46.17	0
		LFGGFNSSDTVTSPQR	30	2	1	P12931		0	0	6.2e-06	5.37	2	1714.24	0.71	57.55	0
		SDVWSFGILLTELTTK	21	2	1	P12931		0	0	7.83e-05	5.2	2	1811.44	0.74	82.57	0
		FTIKSDVWSFGILLTELTTKGR	1	2	1	P12931		0	0	0.00015	5.03	3	2514.45	0.69	78.42	2
		TQFNSLQQLVAYYSK	30	2	1	P12931		0	0	0.000342	4.75	3	1791.61	0.57	70.74	0
		GPSAAFAPAAAEPKLFGGFNSSDTVTSPQR	2	2	1	P12931		0	0	6.9e-05	4.68	3	2979.89	0.48	62.18	1
		AANILVGENLVCKVADFGLAR	3	2	1	P12931	C12(Carbamidomethyl)	0	0	0.000159	4.6	2	2231.74	0.77	70.74	1
		FTIKSDVWSFGILLTELTTK	2	2	1	P12931		0	0	1.78e-05	4.58	3	2302.11	0.95	82.72	1
		GAYCLSVSDFDNAK	14	2	1	P12931	C4(Carbamidomethyl)	0	0	0.00276	4.52	2	1547.96	0.64	57.77	0
		TLKPGTMSPEAFLQEAQVMK	10	2	1	P12931		0	0	6.81e-06	4.43	2	2208.59	1.24	65.86	0
		TQFNSLQQLVAYYSKHADGLCHR	1	2	1	P12931	C21(Carbamidomethyl)	0	0	0.00605	4.35	3	2737.98	0.55	67	1
		MPCPPECPESLHDLMCQCWRK	2	2	1	P12931	C3(Carbamidomethyl); C7(Carbamidomethyl); C16(Carbamidomethyl); C18(Trioxidation)	0	0	0.00239	4.27	3	2722.76	0.22	73.43	1
		LDSGGFYITSR	12	2	1	P12931		0	0	0.00145	4.27	2	1216.4	0.4	54.23	0
		MPCPPECPESLHDLMCQCWR	2	2	1	P12931	C3(Carbamidomethyl); C7(Carbamidomethyl); C16(Carbamidomethyl); C18(SO-NBD)	0	0	0.000758	4.2	3	2724.03	-0.33	62.72	0
		ESETTKGAYCLSVSDFDNAK	4	2	1	P12931	C10(Carbamidomethyl)	0	0	8.32e-05	4.12	3	2222.72	0.24	55.27	1
		SDVWSFGILLTELTTKGR	4	2	1	P12931		0	0	0.000943	3.89	2	2023.49	0.2	78.27	1
		FPIKWTAPEAALYGR	3	7	1	P12931		0	0	0.00197	3.84	3	1720.64	0.24	62.39	1
		AANILVGENLVCK	13	4	1	P12931	C12(Carbamidomethyl)	0	0	0.00131	3.76	2	1401.83	0.54	56.48	0
		KLDSGGFYITSR	8	2	1	P12931		0	0	0.00222	3.76	2	1344.22	0.26	51.82	1
		GPSAAFAPAAAEPK	14	2	1	P12931		0	0	0.00363	3.74	2	1288	1.67	47.29	0
		TLKPGTMSPEAFLQEAQVMKK	2	2	1	P12931		0	0	0.0166	3.64	3	2336.9	0.9	62.92	1
		MPCPPECPESLHDLMCQCWR	1	2	1	P12931	C16(Carbamidomethyl); C18(Carbamidomethyl)	0	0.004	0.195	3.6	3	2488.57	-0.14	65.82	0
		LIEDNEYTAR	2	10	1	P12931		0	0	0.0185	3.56	2	1224.35	0.38	45.81	0
		WTAPEAALYGR	6	7	1	P12931		0	0	0.00285	3.56	2	1234.53	-0.05	55.67	0
		LGQGCFGEVWMGTWNGTTR	1	2	1	P12931		0	0.006	0.213	3.56	2	2101.86	0.96	64.47	0
		LTTVCPTSKPQTQGLAKDAWEIPR	1	2	1	P12931	C5(Carbamidomethyl)	0	0	0.0944	3.52	3	2698.62	0.41	55.74	1
		GAYCLSVSDFDNAKGLNVK	1	2	1	P12931	C4(Carbamidomethyl)	0	0	0.0433	3.5	3	2058.5	0.17	59.3	1
		LTTVCPTSKPQTQGLAK	5	2	1	P12931	C5(Carbamidomethyl)	0	0	0.0341	3.48	2	1830.35	0.18	44.79	0
		MPCPPECPESLHDLMCQCWR	2	2	1	P12931	C3(Carbamidomethyl); C7(Carbamidomethyl); C18(S-NBD)	0	0	0.0287	3.45	3	2652.29	0.1	59.29	0
		LTTVCPTSKPQTQGLAK	2	2	1	P12931	C5(Trioxidation)	0	0	0.00593	3.38	2	1821.39	0.22	46.41	0
		AGPLAGGVTTFVALYDYESRTETDLSFK	2	2	1	P12931		0	0	0.00546	3.24	3	3011.53	1.02	75.18	1
		GRVPYPGMVNR	2	4	1	P12931		0	0	0.0185	3.21	3	1245.74	0.03	46.17	1
		LGQGCFGEVWMGTWNGTTR	2	2	1	P12931	C5(SO-NBD)	0	0	0.157	3.12	2	2280.01	0.54	66.34	0
		VAIKTLKPGTMSPEAFLQEAQVMK	1	2	1	P12931		0	0	0.022	2.7	3	2620.98	1.19	68.15	1
		LLLNAENPR	2	2	1	P12931		0	0	0.0919	2.69	2	1039.55	-0.02	48.62	0
		AANILVGENLVCK	1	4	1	P12931	C12(S-NBD)	0	0	0.0108	2.64	2	1508.34	0.8	60.51	0
		HADGLCHR	2	2	1	P12931	C6(Trioxidation)	0	0	0.136	2.62	2	956.335	-0.03	40.35	0
		AANILVGENLVCK	2	4	1	P12931	C12(Trioxidation)	0	0	0.00282	2.54	2	1393.1	0.69	57.14	0
		VADFGLAR	3	13	1	P12931		0	0	0.117	2.26	2	848.417	-0.02	49.97	0
		HADGLCHR	3	2	1	P12931	C6(Carbamidomethyl)	0	0	0.15	2.25	2	965.916	0.24	36.69	0
		GSLLDFLKGETGK	2	2	1	P12931		0	0	0.0653	2.17	1	1364.79	0.04	65.56	1
		AANILVGENLVCK	1	4	1	P12931		0	0	0.0804	2.09	2	1343.2	-0.27	58.9	0
		EVLDQVER	2	2	1	P12931		0	0.004	0.18	2.08	2	988.005	0.25	43.49	0
		MPCPPECPESLHDLMCQCWRK	1	2	1	P12931	C3(Carbamidomethyl); C7(Carbamidomethyl); C16(Oxidation); C18(Oxidation)	0	0.006	0.206	1.98	3	2647.31	-0.59	59.79	1
		GSLLDFLK	1	15	1	P12931		0	0.006	0.234	1.77	2	892.453	-0.03	67.93	0
		VPYPGMVNR	1	4	1	P12931		0	0	0.0694	1.65	1	1032.39	-0.13	47.12	0
