# Supplementary material for: Direct cysteine sulfenylation drives activation of the Src kinase
Source: Nat Commun. 2018 Oct 30;9:4522. doi: 10.1038/s41467-018-06790-1 (PMC6207713; doi:10.1038/s41467-018-06790-1)
Supplement: Supplementary file 7 — Supplementary Data 4 [file 41467_2018_6790_MOESM7_ESM.xlsx]

## Sheet: Sheet1
	0 mM H2O2: dim; 1 mM H2O2 dim-d6				Identification						Quantification (Skyline)
					Xcorr			RT			Delta ppm			Area				Fold change (H/L)
		CS	m/z	Rep I	Rep II	Rep III	Rep I	Rep II	Rep III	Rep I	Rep II	Rep III	Rep I	Rep II	Rep III	Rep I	Rep II	Rep III	Average	SD
	AANILVGENLVC(dim)K	2	741.405	1.08	1.38	1.22	51.2	50.7	50.9	-4.1	-1	-1.2	14371679	26867720	19505412	30.3312	13.5123	17.5338	20.4591	8.78277
	AANILVGENLVC(dim/dim-d6)K	2	744.424	1.4	1.51	1.71	50.6	50.2	50.4	-0.5	-0.2	-1	435910112	363043648	342003776
	AANILVGENLVC(dim)KVADFGLAR	3	771.087	1.63	1.74	2.28	55.3	55.1	54.8	-3.6	1.4	0.1	145695	715534	334659	24.423	7.09432	7.67805	13.0651	9.84054
	AANILVGENLVC(dim/dim-d6)KVADFGLAR	3	773.1	1.69	3.03	1.94	55	54.7	54.9	2.8	2	3.1	3558320	5076229	2569531
	GAYC(dim)LSVSDFDNAK	2	814.369	2.58	2.48	3.06	35.4	34.8	35.5	-2.2	1.3	-0.3	3.65519e+06	5398146	11724418	13.4169	15.1476	17.871	15.4785	2.24543
	GAYC(dim/dim-d6)LSVSDFDNAK	2	817.388	2.76	2.64	2.73	35	34.5	34.9	-1.9	-0.3	-0.9	49041296	81769104	209527632
	HADGLC(dim)HR	2	523.745	0.89	0.99	0.84	20.4	20.7	20.6	-0.2	0.3	-1.5	284121	477000	1.12191e+06	29.3324	16.2159	6.53157	17.3599	11.4434
	HADGLC(dim/dim-d6)HR	2	526.764	3.07	3.34	1	19.8	19.6	20.1	-1.4	-1.8	-2.8	8333929	7734982	7327833
	LGQGC(dim)FGEVWMGTWNGTTR	2	1119.51	3.94	4.1	3.97	53.2	52.7	53	2.9	3.2	-3.5	18958054	18345572	25267572	82.6257	80.8247	72.2583	78.5696	5.53944
	LGQGC(dim/dim-d6)FGEVWMGTWNGTTR	2	1122.53	4.99	5.1	5.13	53.1	52.7	52.9	2.2	2.1	2.1	1566423296	1482775808	1825791104
	LTTVC(dim)PTSKPQTQGLAK	3	637.68	4.16	2.14	3.15	24.5	24.5	24.5	3.1	3.1	1.3	10463674	18552066	41619512	4.18364	2.16451	0.938975	2.42904	1.63843
	LTTVC(dim/dim-d6)PTSKPQTQGLAK	3	639.693	3.37	3.38	3.07	25.2	24.6	25.7	2.3	2.5	1.1	43776232	40156080	39079672
	0 mM H2O2: dim; 1 mM H2O2 dim-d6				Identification							Quantification (XCalibur)
					Xcorr			RT				Area			Fold change
		CS	m/z	Rep I	Rep II	Rep III	Rep I	Rep II	Rep III	Transition	Rep I	Rep II	Rep III	Rep I	Rep II	Rep III	H/L	SD
	##MPC(dim)PPECPESLHDLMCQCWR (3 carbamidomethylation)	2	1342.55	2.24	2.19	2.06	44.83	44.35	44.99	1-L	52056	49517	33725	6.03584	34.1831	53.9453	31.3881	24.0767
	##MPC(dim/dim-d6)PPECPESLHDLMCQCWR (3 carbamidomethylation)	2	1345.57	2.7	3.22	3.15	44.74	44.35	44.74	1-H	448895	2811194	2713296
										2-L	176720	176526	31679
										2-H	372537	1990374	2228817
										3-L	78556	29549	67359
										3-H	579441	1019490	742702
	Transition 1-L : 1342.548 - [y7]+
	Transition 1-H : 1345.567 - [y7]+
	Transition 2-L : 1342.548 - [y13]+
	Transition 2-H : 1345.567 - [y13]+
	Transition 3-L : 1342.548 - [y3]+
	Transition 3-H : 1345.567 - [y3]+
	##To our knowledge, there is no option to choose in Skyline to apply heavy label to only the dimedone labeled cysteine.
